# Supplementary material for: 4′-Chloro­biphenyl-3-yl 2,2,2-trichloro­ethyl sulfate
Source: Acta Crystallogr Sect E Struct Rep Online. 2010 Aug 18;66(Pt 9):o2306. doi: 10.1107/S1600536810031338 (PMC3008081; doi:10.1107/S1600536810031338)
Supplement: Supplementary file 1 [file e-66-o2306-sup1.cif]

##############################################################################
###                                                                        ###
###        Electronic paper (Acta Crystallographica Section E)             ###
###                                                                        ###
##############################################################################
#                                                                            #
# This CIF contains the data in a paper accepted for publication in Acta     #
# Crystallographica Section E. It conforms to the requirements of Notes      #
# for Authors for Section E, and has been peer reviewed under the auspices   #
# of the IUCr Commission on Journals.                                        #
#                                                                            #
# Full details of the Crystallographic Information File format               #
# are given in the paper "The Crystallographic Information File (CIF):       #
# a New Standard Archive File for Crystallography" by S. R. Hall, F. H.      #
# Allen and I. D. Brown [Acta Cryst. (1991), A47, 655-685].                  #
#                                                                            #
# The current version of the core CIF dictionary is obtainable from          #
# ftp://ftp.iucr.org/pub/cif_core.dic. The current version number is 2.4.    #
#                                                                            #
# Software is freely available for graphical display of the structure(s) in  #
# this CIF.  For information consult the CIF home page http://www.iucr.org/  #
# cif/home.html                                                              #
#                                                                            #
# This file may be used for bona fide research purposes within the           #
# scientific community so long as proper attribution is given to the journal # 
# article from which it was obtained.                                        #
#                                                                            #
##############################################################################
                                             
data_I
_audit_creation_method     SHELXL-97
_chemical_name_systematic
;
4'-Chlorobiphenyl-3-yl 2,2,2-trichloroethyl sulfate
;
_chemical_name_common     ?
_chemical_formula_moiety     'C14 H10 Cl4 O4 S'
_chemical_formula_sum     'C14 H10 Cl4 O4 S'
_chemical_formula_iupac     'C14 H10 Cl4 O4 S'
_chemical_formula_weight     416.08
_chemical_melting_point     ?
_symmetry_cell_setting     monoclinic
_symmetry_space_group_name_H-M     'I 2/a'
_symmetry_space_group_name_Hall     '-I 2ya'
loop_
    _symmetry_equiv_pos_as_xyz
    'x, y, z'
    '-x+1/2, y, -z'
    'x+1/2, y+1/2, z+1/2'
    '-x+1, y+1/2, -z+1/2'
    '-x, -y, -z'
    'x-1/2, -y, z'
    '-x+1/2, -y+1/2, -z+1/2'
    'x, -y+1/2, z+1/2'
_cell_length_a     21.1900(3)
_cell_length_b     5.85430(10)
_cell_length_c     26.6803(5)
_cell_angle_alpha     90.00
_cell_angle_beta     98.3040(10)
_cell_angle_gamma     90.00
_cell_volume     3275.06(10)
_cell_formula_units_Z     8
_cell_measurement_reflns_used     4127
_cell_measurement_theta_min     1.00
_cell_measurement_theta_max     27.48
_cell_measurement_temperature     90.0(2)
_exptl_crystal_description     plate
_exptl_crystal_colour     colourless
_exptl_crystal_size_max     0.41
_exptl_crystal_size_mid     0.22
_exptl_crystal_size_min     0.06
_exptl_crystal_density_diffrn     1.688
_exptl_crystal_density_meas     ?
_exptl_crystal_density_method     'not measured'
_exptl_crystal_F_000     1680
_exptl_absorpt_coefficient_mu     0.865
_exptl_absorpt_correction_type     multi-scan
_exptl_absorpt_process_details     '(SCALEPACK; Otwinowski & Minor, 1997)'
_exptl_absorpt_correction_T_min     0.718
_exptl_absorpt_correction_T_max     0.950
_exptl_special_details
;
;
_diffrn_ambient_temperature     90.0(2)
_diffrn_radiation_type     MoK\a
_diffrn_radiation_wavelength     0.71073
_diffrn_radiation_source     'fine-focus sealed tube'
_diffrn_radiation_monochromator     'graphite'
_diffrn_measurement_device_type     'Nonius KappaCCD diffractometer'
_diffrn_measurement_method     '\w scans at fixed \c = 55\%'
_diffrn_detector_area_resol_mean     18
_diffrn_reflns_number     30021
_diffrn_reflns_av_R_equivalents     0.0410
_diffrn_reflns_av_sigmaI/netI     0.0274
_diffrn_reflns_theta_min     1.54
_diffrn_reflns_theta_max     27.49
_diffrn_reflns_theta_full     27.49
_diffrn_measured_fraction_theta_max     0.999
_diffrn_measured_fraction_theta_full     0.999
_diffrn_reflns_limit_h_min     -27
_diffrn_reflns_limit_h_max     27
_diffrn_reflns_limit_k_min     -7
_diffrn_reflns_limit_k_max     7
_diffrn_reflns_limit_l_min     -34
_diffrn_reflns_limit_l_max     34
_diffrn_standards_number     0
_diffrn_standards_interval_count     .
_diffrn_standards_interval_time     .
_diffrn_standards_decay_%     ?
_refine_special_details
;
Refinement of <i>F</i>^2^ against ALL reflections. The weighted <i>R</i>-factor
<i>wR</i> and goodness of fit <i>S</i> are based on <i>F</i>^2^, conventional
<i>R</i>-factors <i>R</i> are based on <i>F</i>, with <i>F</i> set to zero for
negative <i>F</i>^2^. The threshold expression of <i>F</i>^2^ >
2\s(<i>F</i>^2^) is used only for calculating <i>R</i>-factors(gt) <i>etc</i>.
and is not relevant to the choice of reflections for refinement.
<i>R</i>-factors based on <i>F</i>^2^ are statistically about twice as large
as those based on <i>F</i>, and <i>R</i>- factors based on ALL data will be
even larger.
;
_reflns_number_total     3759
_reflns_number_gt     3242
_reflns_threshold_expression     I>2\s(I)
_refine_ls_structure_factor_coef     Fsqd
_refine_ls_matrix_type     full
_refine_ls_R_factor_all     0.0330
_refine_ls_R_factor_gt     0.0257
_refine_ls_wR_factor_gt     0.0641
_refine_ls_wR_factor_ref     0.0672
_refine_ls_goodness_of_fit_ref     1.049
_refine_ls_restrained_S_all     1.049
_refine_ls_number_reflns     3759
_refine_ls_number_parameters     208
_refine_ls_number_restraints     0
_refine_ls_hydrogen_treatment     constr
_refine_ls_weighting_scheme     calc
_refine_ls_weighting_details
         'calc w=1/[\s^2^(Fo^2^)+(0.0294P)^2^+3.9224P] where P=(Fo^2^+2Fc^2^)/3'
_atom_sites_solution_hydrogens     geom
_atom_sites_solution_primary     direct
_atom_sites_solution_secondary     difmap
_refine_ls_shift/su_max     0.001
_refine_ls_shift/su_mean     0.000
_refine_diff_density_max     0.386
_refine_diff_density_min     -0.383
_refine_ls_extinction_method     none
_refine_ls_extinction_coef     ?
loop_
    _atom_type_symbol
    _atom_type_description
    _atom_type_scat_dispersion_real
    _atom_type_scat_dispersion_imag
    _atom_type_scat_source
    'C' 'C' 0.0033 0.0016
                         'International Tables Vol C Tables 4.2.6.8 and 6.1.1.4'
    'H' 'H' 0.0000 0.0000
                         'International Tables Vol C Tables 4.2.6.8 and 6.1.1.4'
    'O' 'O' 0.0106 0.0060
                         'International Tables Vol C Tables 4.2.6.8 and 6.1.1.4'
    'S' 'S' 0.1246 0.1234
                         'International Tables Vol C Tables 4.2.6.8 and 6.1.1.4'
    'Cl' 'Cl' 0.1484 0.1585
                         'International Tables Vol C Tables 4.2.6.8 and 6.1.1.4'
_computing_data_collection     'COLLECT (Nonius, 1998)'
_computing_cell_refinement     'SCALEPACK (Otwinowski & Minor, 1997)'
_computing_data_reduction     'DENZO-SMN (Otwinowski & Minor, 1997)'
_computing_structure_solution     'SHELXS97 (Sheldrick, 2008)'
_computing_structure_refinement     'SHELXL97 (Sheldrick, 2008)'
_computing_molecular_graphics     'XP in SHELXTL (Sheldrick, 2008)'
_computing_publication_material
;
SHELXL97 (Sheldrick, 2008) and local procedures
;
loop_
    _atom_site_type_symbol
    _atom_site_label
    _atom_site_fract_x
    _atom_site_fract_y
    _atom_site_fract_z
    _atom_site_U_iso_or_equiv
    _atom_site_adp_type
    _atom_site_calc_flag
    _atom_site_refinement_flags
    _atom_site_occupancy
    _atom_site_disorder_assembly
    _atom_site_disorder_group
    S S1 0.205499(17) 0.54226(7) 0.300571(14) 0.01597(9) Uani d . 1 . .
    O O1 0.18726(5) 0.4208(2) 0.24808(4) 0.0172(2) Uani d . 1 . .
    O O2 0.19895(5) 0.3440(2) 0.33919(4) 0.0183(2) Uani d . 1 . .
    O O3 0.15849(5) 0.7045(2) 0.30865(4) 0.0221(2) Uani d . 1 . .
    O O4 0.27060(5) 0.6040(2) 0.30274(4) 0.0248(3) Uani d . 1 . .
    Cl Cl1 -0.064775(19) 1.32997(7) 0.026719(15) 0.02388(10) Uani d . 1 . .
    Cl Cl2 0.279773(19) 0.45519(7) 0.437358(15) 0.02180(10) Uani d . 1 . .
    Cl Cl3 0.333188(17) 0.00690(7) 0.427046(15) 0.02125(10) Uani d . 1 . .
    Cl Cl4 0.199083(17) 0.05436(7) 0.434813(14) 0.01980(10) Uani d . 1 . .
    C C1 0.01131(7) 0.7573(3) 0.13260(5) 0.0141(3) Uani d . 1 . .
    C C2 -0.05371(7) 0.8102(3) 0.12421(6) 0.0169(3) Uani d . 1 . .
    H H2 -0.0823 0.7255 0.1414 0.020 Uiso calc R 1 . .
    C C3 -0.07744(7) 0.9834(3) 0.09145(6) 0.0182(3) Uani d . 1 . .
    H H3 -0.1217 1.0176 0.0863 0.022 Uiso calc R 1 . .
    C C4 -0.03566(7) 1.1058(3) 0.06635(6) 0.0173(3) Uani d . 1 . .
    C C5 0.02901(7) 1.0572(3) 0.07324(6) 0.0179(3) Uani d . 1 . .
    H H5 0.0571 1.1412 0.0555 0.021 Uiso calc R 1 . .
    C C6 0.05201(7) 0.8843(3) 0.10634(6) 0.0169(3) Uani d . 1 . .
    H H6 0.0964 0.8512 0.1114 0.020 Uiso calc R 1 . .
    C C1' 0.03627(7) 0.5740(3) 0.16854(5) 0.0139(3) Uani d . 1 . .
    C C2' 0.09909(7) 0.5839(3) 0.19354(5) 0.0147(3) Uani d . 1 . .
    H H2' 0.1259 0.7090 0.1881 0.018 Uiso calc R 1 . .
    C C3' 0.12148(7) 0.4097(3) 0.22605(5) 0.0150(3) Uani d . 1 . .
    C C4' 0.08533(7) 0.2238(3) 0.23630(6) 0.0169(3) Uani d . 1 . .
    H H4' 0.1025 0.1062 0.2588 0.020 Uiso calc R 1 . .
    C C5' 0.02240(7) 0.2170(3) 0.21209(6) 0.0175(3) Uani d . 1 . .
    H H5' -0.0044 0.0935 0.2186 0.021 Uiso calc R 1 . .
    C C6' -0.00152(7) 0.3877(3) 0.17880(5) 0.0155(3) Uani d . 1 . .
    H H6' -0.0444 0.3785 0.1625 0.019 Uiso calc R 1 . .
    C C7 0.25272(7) 0.1927(3) 0.35354(6) 0.0166(3) Uani d . 1 . .
    H H7A 0.2910 0.2522 0.3406 0.020 Uiso calc R 1 . .
    H H7B 0.2431 0.0387 0.3391 0.020 Uiso calc R 1 . .
    C C8 0.26470(7) 0.1800(3) 0.41106(6) 0.0153(3) Uani d . 1 . .
loop_
    _atom_site_aniso_label
    _atom_site_aniso_U_11
    _atom_site_aniso_U_22
    _atom_site_aniso_U_33
    _atom_site_aniso_U_12
    _atom_site_aniso_U_13
    _atom_site_aniso_U_23
    S1 0.01324(17) 0.0176(2) 0.01656(19) -0.00114(14) 0.00035(13) 0.00386(14)
    O1 0.0119(5) 0.0242(6) 0.0157(5) 0.0030(4) 0.0023(4) 0.0016(5)
    O2 0.0130(5) 0.0241(6) 0.0179(5) 0.0007(4) 0.0025(4) 0.0087(5)
    O3 0.0221(6) 0.0204(6) 0.0228(6) 0.0036(5) 0.0000(4) -0.0015(5)
    O4 0.0158(5) 0.0291(7) 0.0282(6) -0.0073(5) -0.0011(4) 0.0095(5)
    Cl1 0.0251(2) 0.0248(2) 0.0220(2) 0.00861(17) 0.00412(15) 0.00689(16)
    Cl2 0.0263(2) 0.0171(2) 0.0219(2) -0.00104(15) 0.00333(15) -0.00356(15)
    Cl3 0.01544(17) 0.0210(2) 0.0267(2) 0.00532(15) 0.00114(14) 0.00543(16)
    Cl4 0.01582(17) 0.0237(2) 0.02059(19) -0.00115(15) 0.00512(14) 0.00656(15)
    C1 0.0139(7) 0.0161(7) 0.0124(7) -0.0002(6) 0.0017(5) -0.0024(6)
    C2 0.0122(7) 0.0210(8) 0.0178(7) -0.0024(6) 0.0032(5) -0.0008(6)
    C3 0.0115(7) 0.0231(8) 0.0196(8) 0.0011(6) 0.0003(6) -0.0021(6)
    C4 0.0196(7) 0.0177(8) 0.0137(7) 0.0047(6) 0.0000(6) 0.0007(6)
    C5 0.0179(7) 0.0195(8) 0.0175(8) -0.0004(6) 0.0066(6) 0.0017(6)
    C6 0.0120(7) 0.0203(8) 0.0190(7) 0.0020(6) 0.0048(5) -0.0003(6)
    C1' 0.0127(6) 0.0173(8) 0.0123(7) 0.0005(6) 0.0034(5) -0.0017(6)
    C2' 0.0132(7) 0.0170(8) 0.0149(7) -0.0011(6) 0.0050(5) -0.0005(6)
    C3' 0.0109(6) 0.0199(8) 0.0144(7) 0.0023(6) 0.0027(5) -0.0021(6)
    C4' 0.0213(7) 0.0158(8) 0.0143(7) 0.0018(6) 0.0051(6) 0.0006(6)
    C5' 0.0215(8) 0.0166(8) 0.0155(7) -0.0053(6) 0.0067(6) -0.0028(6)
    C6' 0.0145(7) 0.0186(8) 0.0138(7) -0.0019(6) 0.0034(5) -0.0033(6)
    C7 0.0168(7) 0.0180(8) 0.0152(7) 0.0029(6) 0.0030(5) 0.0024(6)
    C8 0.0136(7) 0.0145(7) 0.0180(7) 0.0016(6) 0.0031(5) 0.0009(6)
_geom_special_details
;
All e.s.d.'s (except the e.s.d. in the dihedral angle between two l.s. planes)
are estimated using the full covariance matrix. The cell e.s.d.'s are taken
into account individually in the estimation of e.s.d.'s in distances, angles
and torsion angles; correlations between e.s.d.'s in cell parameters are only
used when they are defined by crystal symmetry. An approximate (isotropic)
treatment of cell e.s.d.'s is used for estimating e.s.d.'s involving l.s.
planes.
;
loop_
    _geom_bond_atom_site_label_1
    _geom_bond_atom_site_label_2
    _geom_bond_site_symmetry_2
    _geom_bond_distance
    _geom_bond_publ_flag
    S1 O3 . 1.4153(12) ?
    S1 O4 . 1.4191(11) ?
    S1 O1 . 1.5685(11) ?
    S1 O2 . 1.5714(11) ?
    O1 C3' . 1.4338(17) ?
    O2 C7 . 1.4503(18) ?
    Cl1 C4 . 1.7412(16) ?
    Cl2 C8 . 1.7677(16) ?
    Cl3 C8 . 1.7710(15) ?
    Cl4 C8 . 1.7693(15) ?
    C1 C2 . 1.398(2) ?
    C1 C6 . 1.401(2) ?
    C1 C1' . 1.485(2) ?
    C2 C3 . 1.385(2) ?
    C2 H2 . 0.9500 ?
    C3 C4 . 1.385(2) ?
    C3 H3 . 0.9500 ?
    C4 C5 . 1.386(2) ?
    C5 C6 . 1.385(2) ?
    C5 H5 . 0.9500 ?
    C6 H6 . 0.9500 ?
    C1' C2' . 1.401(2) ?
    C1' C6' . 1.403(2) ?
    C2' C3' . 1.378(2) ?
    C2' H2' . 0.9500 ?
    C3' C4' . 1.381(2) ?
    C4' C5' . 1.396(2) ?
    C4' H4' . 0.9500 ?
    C5' C6' . 1.384(2) ?
    C5' H5' . 0.9500 ?
    C6' H6' . 0.9500 ?
    C7 C8 . 1.521(2) ?
    C7 H7A . 0.9900 ?
    C7 H7B . 0.9900 ?
loop_
    _geom_angle_atom_site_label_1
    _geom_angle_atom_site_label_2
    _geom_angle_atom_site_label_3
    _geom_angle_site_symmetry_1
    _geom_angle_site_symmetry_3
    _geom_angle
    _geom_angle_publ_flag
    O3 S1 O4 . . 121.62(8) ?
    O3 S1 O1 . . 110.62(6) ?
    O4 S1 O1 . . 105.34(7) ?
    O3 S1 O2 . . 105.39(7) ?
    O4 S1 O2 . . 109.79(6) ?
    O1 S1 O2 . . 102.53(6) ?
    C3' O1 S1 . . 119.08(9) ?
    C7 O2 S1 . . 118.95(9) ?
    C2 C1 C6 . . 117.78(14) ?
    C2 C1 C1' . . 120.96(13) ?
    C6 C1 C1' . . 121.26(13) ?
    C3 C2 C1 . . 121.53(14) ?
    C3 C2 H2 . . 119.2 ?
    C1 C2 H2 . . 119.2 ?
    C2 C3 C4 . . 119.01(14) ?
    C2 C3 H3 . . 120.5 ?
    C4 C3 H3 . . 120.5 ?
    C3 C4 C5 . . 121.24(15) ?
    C3 C4 Cl1 . . 119.25(12) ?
    C5 C4 Cl1 . . 119.48(12) ?
    C6 C5 C4 . . 119.01(14) ?
    C6 C5 H5 . . 120.5 ?
    C4 C5 H5 . . 120.5 ?
    C5 C6 C1 . . 121.43(14) ?
    C5 C6 H6 . . 119.3 ?
    C1 C6 H6 . . 119.3 ?
    C2' C1' C6' . . 117.97(14) ?
    C2' C1' C1 . . 120.18(13) ?
    C6' C1' C1 . . 121.85(13) ?
    C3' C2' C1' . . 119.08(14) ?
    C3' C2' H2' . . 120.5 ?
    C1' C2' H2' . . 120.5 ?
    C2' C3' C4' . . 123.88(14) ?
    C2' C3' O1 . . 116.77(13) ?
    C4' C3' O1 . . 119.27(14) ?
    C3' C4' C5' . . 116.82(14) ?
    C3' C4' H4' . . 121.6 ?
    C5' C4' H4' . . 121.6 ?
    C6' C5' C4' . . 120.90(14) ?
    C6' C5' H5' . . 119.6 ?
    C4' C5' H5' . . 119.6 ?
    C5' C6' C1' . . 121.33(14) ?
    C5' C6' H6' . . 119.3 ?
    C1' C6' H6' . . 119.3 ?
    O2 C7 C8 . . 107.85(12) ?
    O2 C7 H7A . . 110.1 ?
    C8 C7 H7A . . 110.1 ?
    O2 C7 H7B . . 110.1 ?
    C8 C7 H7B . . 110.1 ?
    H7A C7 H7B . . 108.5 ?
    C7 C8 Cl2 . . 110.51(11) ?
    C7 C8 Cl4 . . 110.88(11) ?
    Cl2 C8 Cl4 . . 110.07(8) ?
    C7 C8 Cl3 . . 106.40(10) ?
    Cl2 C8 Cl3 . . 109.34(8) ?
    Cl4 C8 Cl3 . . 109.56(8) ?
loop_
    _geom_torsion_atom_site_label_1
    _geom_torsion_atom_site_label_2
    _geom_torsion_atom_site_label_3
    _geom_torsion_atom_site_label_4
    _geom_torsion_site_symmetry_1
    _geom_torsion_site_symmetry_2
    _geom_torsion_site_symmetry_3
    _geom_torsion_site_symmetry_4
    _geom_torsion
    _geom_torsion_publ_flag
    O3 S1 O1 C3' . . . . -24.84(13) ?
    O4 S1 O1 C3' . . . . -158.01(11) ?
    O2 S1 O1 C3' . . . . 87.12(11) ?
    O3 S1 O2 C7 . . . . -158.44(11) ?
    O4 S1 O2 C7 . . . . -25.84(13) ?
    O1 S1 O2 C7 . . . . 85.75(11) ?
    C6 C1 C2 C3 . . . . -0.5(2) ?
    C1' C1 C2 C3 . . . . 178.90(14) ?
    C1 C2 C3 C4 . . . . 0.2(2) ?
    C2 C3 C4 C5 . . . . 0.4(2) ?
    C2 C3 C4 Cl1 . . . . -177.88(12) ?
    C3 C4 C5 C6 . . . . -0.7(2) ?
    Cl1 C4 C5 C6 . . . . 177.54(12) ?
    C4 C5 C6 C1 . . . . 0.4(2) ?
    C2 C1 C6 C5 . . . . 0.2(2) ?
    C1' C1 C6 C5 . . . . -179.25(14) ?
    C2 C1 C1' C2' . . . . -152.01(15) ?
    C6 C1 C1' C2' . . . . 27.4(2) ?
    C2 C1 C1' C6' . . . . 27.7(2) ?
    C6 C1 C1' C6' . . . . -152.88(15) ?
    C6' C1' C2' C3' . . . . 1.4(2) ?
    C1 C1' C2' C3' . . . . -178.90(13) ?
    C1' C2' C3' C4' . . . . -0.8(2) ?
    C1' C2' C3' O1 . . . . 176.06(13) ?
    S1 O1 C3' C2' . . . . 91.88(14) ?
    S1 O1 C3' C4' . . . . -91.13(15) ?
    C2' C3' C4' C5' . . . . -0.5(2) ?
    O1 C3' C4' C5' . . . . -177.25(13) ?
    C3' C4' C5' C6' . . . . 1.2(2) ?
    C4' C5' C6' C1' . . . . -0.6(2) ?
    C2' C1' C6' C5' . . . . -0.7(2) ?
    C1 C1' C6' C5' . . . . 179.55(14) ?
    S1 O2 C7 C8 . . . . 129.66(11) ?
    O2 C7 C8 Cl2 . . . . -58.24(14) ?
    O2 C7 C8 Cl4 . . . . 64.09(14) ?
    O2 C7 C8 Cl3 . . . . -176.84(10) ?
data_global
_journal_date_recd_electronic     2010-07-21
_journal_date_accepted     2010-08-04
_journal_name_full     'Acta Crystallographica, Section E'
_journal_year     2010
_journal_volume     66
_journal_issue      9
_journal_page_first     o2306
_journal_page_last     o2306
_journal_paper_category     QO
_journal_coeditor_code     OM2350
_publ_contact_author_name     'Hans-Joachim Lehmler'
_publ_contact_author_address
;
The University of Iowa
Department of Occupational and Environmental Health
100 Oakdale Campus, 124 IREH
Iowa City, IA 52242-5000
USA
;
_publ_contact_author_email     'hans-joachim-lehmler@uiowa.edu'
_publ_contact_author_fax     ?
_publ_contact_author_phone     ?
_publ_section_title
;
4'-Chlorobiphenyl-3-yl 2,2,2-trichloroethyl sulfate
;
loop_
    _publ_author_name
    _publ_author_footnote
    _publ_author_address
    'Li, Xueshu' .
;
The University of Iowa
Department of Occupational and Environmental Health
UI Research Campus, 124 IREH
Iowa City, IA 52242-5000
USA
;
    'Parkin, Sean' .
;
University of Kentucky
Department of Chemistry
Lexington, KY 40506-0055
USA
;
    'Duffel, Michael W.' .
;
Division of Medicinal and Natural Products Chemistry, College of Pharmacy,
University of Iowa, Iowa City, IA 52242, USA
;
    'Robertson, Larry W.' .
;
The University of Iowa
Department of Occupational and Environmental Health
UI Research Campus, 124 IREH
Iowa City, IA 52242-5000
USA
;
    'Lehmler, Hans-Joachim' .
;
The University of Iowa
Department of Occupational and Environmental Health
UI Research Campus, 124 IREH
Iowa City, IA 52242-5000
USA
;
