# Supplementary material for: 4′-Chloro­biphenyl-3-yl 2,2,2-trichloro­ethyl sulfate
Source: Acta Crystallogr Sect E Struct Rep Online. 2010 Aug 18;66(Pt 9):o2306. doi: 10.1107/S1600536810031338 (PMC3008081; doi:10.1107/S1600536810031338)
Supplement: Supplementary file 2 [file e-66-o2306-Isup2.hkl]

# 
# h,k,l, Fc-squared, Fo-squared, sigma(Fo-squared) and status flag 
# 
data_I
_shelx_title ' k08083 in I2/a' 
_shelx_refln_list_code          4 
_shelx_F_calc_maximum      394.09 
_exptl_crystal_F_000      1680.00 
_reflns_d_resolution_high  0.7699 
 
loop_ 
 _symmetry_equiv_pos_as_xyz 
 'x, y, z' 
 '-x+1/2, y, -z' 
 'x+1/2, y+1/2, z+1/2' 
 '-x+1, y+1/2, -z+1/2' 
 '-x, -y, -z' 
 'x-1/2, -y, z' 
 '-x+1/2, -y+1/2, -z+1/2' 
 'x, -y+1/2, z+1/2' 
 
_cell_length_a    21.1900 
_cell_length_b     5.8543 
_cell_length_c    26.6803 
_cell_angle_alpha  90.000 
_cell_angle_beta   98.304 
_cell_angle_gamma  90.000 
 
_shelx_F_squared_multiplier     1.000 
 
loop_ 
 _refln_index_h 
 _refln_index_k 
 _refln_index_l 
 _refln_F_squared_calc 
 _refln_F_squared_meas 
 _refln_F_squared_sigma 
 _refln_observed_status 
   2   0   0    28772.54    30111.69    390.79 o 
   4   0   0    97243.34   100547.13   2717.05 o 
   6   0   0        3.12       14.40      4.11 o 
   8   0   0    71502.55    74032.80   1063.37 o 
  10   0   0     8313.36     8657.11    133.69 o 
  12   0   0     5192.50     5423.81     90.50 o 
  14   0   0     5927.80     5362.10     96.67 o 
  16   0   0      261.11      220.08     20.57 o 
  18   0   0     1032.98     1065.43     37.02 o 
  20   0   0      940.43     1040.75     41.14 o 
  22   0   0     8484.17     9520.97    246.82 o 
  24   0   0     2568.20     2488.74     98.73 o 
  26   0   0        1.00       24.68     74.05 o 
   1   1   0    10772.06    10369.82    169.69 o 
   3   1   0    32145.29    32312.46    596.47 o 
   5   1   0       10.47       31.61      4.11 o 
   7   1   0     2790.49     2992.66     31.55 o 
   9   1   0     1697.43     2036.15     25.70 o 
  11   1   0     8362.07     8414.25     87.47 o 
  13   1   0     1213.30     1146.21     18.74 o 
  15   1   0      567.47      532.13     19.54 o 
  17   1   0     1429.77     1503.92     31.04 o 
  19   1   0     3355.80     3317.43     57.82 o 
  21   1   0      741.06      735.21     95.64 o 
  23   1   0      144.07       52.19     43.19 o 
  25   1   0       65.79       64.06     45.76 o 
   0   2   0    51099.31    48678.15    818.61 o 
   2   2   0    68260.84    66202.50   1403.77 o 
   4   2   0      908.62      895.17     38.05 o 
   6   2   0     9723.40     9345.30    274.58 o 
   8   2   0    12550.43    12591.58    154.16 o 
  10   2   0    17793.02    18176.58    235.14 o 
  12   2   0    13158.27    13406.95    162.79 o 
  14   2   0       58.75       78.70      9.26 o 
  16   2   0     6906.93     7064.55    103.87 o 
  18   2   0      454.78      424.10     21.24 o 
  20   2   0       45.22       48.97     26.88 o 
  22   2   0      542.68      540.52     38.95 o 
  24   2   0     5287.69     5841.79    144.66 o 
  26   2   0        6.08      -50.73     91.53 o 
   1   3   0     4824.20     4671.93     58.78 o 
   3   3   0     5075.26     5319.39     64.71 o 
   5   3   0    13306.51    14272.68    182.34 o 
   7   3   0     1853.33     1729.99     26.64 o 
   9   3   0     2682.91     2686.12     38.03 o 
  11   3   0      615.07      662.81     22.62 o 
  13   3   0      236.51      238.27     17.27 o 
  15   3   0      186.05      221.64     51.42 o 
  17   3   0     1797.15     1720.45     46.38 o 
  19   3   0     1693.03     1626.37     46.85 o 
  21   3   0       43.66       54.36     35.08 o 
  23   3   0       71.22       53.21     33.36 o 
  25   3   0      916.70      715.39     84.44 o 
   0   4   0     2954.85     2887.56     87.41 o 
   2   4   0     6559.99     6331.18     80.05 o 
   4   4   0      461.27      477.47     20.57 o 
   6   4   0     4572.71     4384.54     68.36 o 
   8   4   0      508.53      467.19     21.60 o 
  10   4   0      922.37      901.56     44.22 o 
  12   4   0     2961.44     2888.37     61.18 o 
  14   4   0      595.20      626.39     39.08 o 
  16   4   0     5156.95     5312.91    112.04 o 
  18   4   0       32.73       35.22     37.04 o 
  20   4   0     1264.40     1240.84     94.61 o 
  22   4   0     2095.34     2181.99     81.41 o 
   1   5   0     3903.64     3924.13     56.82 o 
   3   5   0      500.78      506.06     32.91 o 
   5   5   0     1928.83     1917.36     57.59 o 
   7   5   0      437.58      477.71     46.28 o 
   9   5   0      523.53      470.02     28.33 o 
  11   5   0      762.55      629.31     43.97 o 
  13   5   0      810.44      952.18     70.96 o 
  15   5   0      149.46      116.86     33.86 o 
  17   5   0        2.82       36.63     78.16 o 
  19   5   0     1532.24     1443.03     74.43 o 
   0   6   0       42.23        6.72     29.58 o 
   2   6   0      329.89      329.43     24.22 o 
   4   6   0      923.46      882.67     37.29 o 
   6   6   0      337.69      382.74     38.63 o 
   8   6   0     2439.50     2512.45     66.22 o 
  10   6   0     5680.66     5757.56    138.75 o 
  12   6   0     3648.91     3770.65    181.00 o 
  14   6   0      374.22      313.58     53.56 o 
  16   6   0      490.60      523.90     59.72 o 
   1   7   0     1806.26     1887.74     97.01 o 
   3   7   0     1737.42     1787.27     97.85 o 
   5   7   0     1304.58     1287.51     90.76 o 
   7   7   0        1.60       -0.73     45.27 o 
   9   7   0     1470.87     1267.39    218.02 o 
 -26   1   1     1104.77      978.28     64.78 o 
 -24   1   1       59.11      165.32     38.89 o 
 -22   1   1     6198.21     6267.28    131.36 o 
 -20   1   1     3855.73     3952.03    128.55 o 
 -18   1   1     1607.11     1680.07     36.05 o 
 -16   1   1     9376.37     9896.88    121.28 o 
 -14   1   1    10074.26    10629.86    230.36 o 
 -12   1   1    34265.45    37445.38    400.63 o 
 -10   1   1     5437.23     5345.94     63.20 o 
  -8   1   1     1956.12     1811.94     68.90 o 
  -6   1   1    17876.05    18118.57    202.06 o 
  -4   1   1    50520.21    49887.93    643.78 o 
  -2   1   1    19687.91    19673.08    257.10 o 
   0   1   1      498.54      465.92      5.82 o 
   2   1   1    50644.74    50845.78   1517.92 o 
   4   1   1      574.72      765.99      8.72 o 
   6   1   1    14321.86    14693.99    424.73 o 
   8   1   1     9971.39    10134.51    108.15 o 
  10   1   1     2556.25     3033.20    103.87 o 
  12   1   1      478.77      403.54     10.58 o 
  14   1   1      151.37      124.18     11.80 o 
  16   1   1     3678.01     3501.91     47.93 o 
  18   1   1     1539.24     1427.86     75.07 o 
  20   1   1      686.42      627.45     39.08 o 
  22   1   1      773.03      933.59     58.62 o 
  24   1   1     2559.55     2677.46     91.22 o 
  26   1   1     2028.87     2096.14     84.96 o 
 -25   2   1      263.38      269.62     46.85 o 
 -23   2   1      420.82      321.13     39.92 o 
 -21   2   1      549.15      553.11     69.93 o 
 -19   2   1     1756.70     2037.79     53.75 o 
 -17   2   1    10793.75    10979.58    233.45 o 
 -15   2   1     2646.26     2830.60     49.45 o 
 -13   2   1      389.16      487.24     11.20 o 
 -11   2   1     2107.89     2077.72     42.16 o 
  -9   2   1     1137.74     1167.53     17.27 o 
  -7   2   1        0.97        8.23      6.17 o 
  -5   2   1     7441.81     8070.46    267.39 o 
  -3   2   1    11567.18    10880.98    238.59 o 
  -1   2   1      373.44      344.97      8.37 o 
   1   2   1     1006.75     1022.65     14.33 o 
   3   2   1    12454.14    12520.36    169.69 o 
   5   2   1     3611.40     3344.70     89.47 o 
   7   2   1      152.76      260.52      9.26 o 
   9   2   1      415.31      654.35     39.08 o 
  11   2   1     1220.99     1102.88     40.11 o 
  13   2   1     4464.36     4458.57     88.44 o 
  15   2   1       22.01       27.77     14.54 o 
  17   2   1    12646.85    12591.06    167.63 o 
  19   2   1     9189.30     9418.55    242.70 o 
  21   2   1     2105.52     2039.77     58.78 o 
  23   2   1      619.67      644.63     45.09 o 
  25   2   1      274.66      249.67     46.36 o 
 -24   3   1     2709.76     2391.05     83.62 o 
 -22   3   1     1086.54      976.15     50.03 o 
 -20   3   1     4279.44     4296.45     94.81 o 
 -18   3   1        7.07       43.19     26.18 o 
 -16   3   1      174.49      170.12     25.49 o 
 -14   3   1     5597.59     5444.32     84.33 o 
 -12   3   1      690.23      623.53     21.05 o 
 -10   3   1      351.67      327.96     13.76 o 
  -8   3   1      988.60     1140.78     22.51 o 
  -6   3   1    34679.61    34368.22    445.74 o 
  -4   3   1     1557.40     1425.09     57.59 o 
  -2   3   1      123.52      113.13      8.23 o 
   0   3   1      518.67      498.71     13.31 o 
   2   3   1     4408.88     3960.84     47.25 o 
   4   3   1     9361.15     9687.57    128.80 o 
   6   3   1    24781.00    25174.27    575.91 o 
   8   3   1      827.63      848.10     16.74 o 
  10   3   1     1798.33     1846.08     41.14 o 
  12   3   1       31.44       47.62     14.33 o 
  14   3   1    10393.45    10458.27    145.42 o 
  16   3   1     1974.24     2184.04     49.91 o 
  18   3   1        0.81      -28.37     59.65 o 
  20   3   1      180.04      117.47     55.53 o 
  22   3   1      744.08      755.96     51.40 o 
  24   3   1     1708.18     1832.47     75.63 o 
 -23   4   1     1414.66     1386.91    161.46 o 
 -21   4   1     7179.36     7252.11    174.43 o 
 -19   4   1      317.12      335.18     42.98 o 
 -17   4   1      142.12       93.36     33.36 o 
 -15   4   1       10.76       -4.90     34.97 o 
 -13   4   1    12217.11    12041.17    200.27 o 
 -11   4   1     1323.57     1239.55     37.73 o 
  -9   4   1     2034.66     1845.83     42.44 o 
  -7   4   1      831.18      828.08     21.82 o 
  -5   4   1     4738.54     4667.58     68.16 o 
  -3   4   1     2045.26     2243.97     37.06 o 
  -1   4   1     2358.90     2414.70     63.76 o 
   1   4   1       11.05       12.70     10.83 o 
   3   4   1     5582.68     5437.82     68.52 o 
   5   4   1     6015.86     5980.27     85.48 o 
   7   4   1    36576.72    37129.39    639.67 o 
   9   4   1    21159.02    20965.25    405.19 o 
  11   4   1      869.71      849.66     30.85 o 
  13   4   1      308.23      331.86     33.94 o 
  15   4   1     5931.50     5869.90    126.02 o 
  17   4   1    12048.23    11989.66    227.21 o 
  19   4   1     4257.81     4244.11     97.64 o 
  21   4   1     4811.89     4950.59    134.41 o 
  23   4   1       59.26      140.70    106.95 o 
 -20   5   1        0.41        2.76     52.51 o 
 -18   5   1      327.60      309.94     48.29 o 
 -16   5   1      344.08      254.59     40.97 o 
 -14   5   1       70.50       83.72     61.70 o 
 -12   5   1      132.91      101.69     31.24 o 
 -10   5   1     5834.31     5801.73    111.20 o 
  -8   5   1      262.43      226.50     27.02 o 
  -6   5   1      585.37      604.32     37.02 o 
  -4   5   1     3094.21     3155.82    109.01 o 
  -2   5   1        0.55      -11.75     18.51 o 
   0   5   1     2518.57     2486.16     43.97 o 
   2   5   1      534.90      472.74     20.54 o 
   4   5   1     2104.78     2044.27     51.42 o 
   6   5   1      265.03      240.74     21.68 o 
   8   5   1     1296.56     1295.66     66.85 o 
  10   5   1     1650.12     1641.31     55.87 o 
  12   5   1     8794.06     8939.36    235.50 o 
  14   5   1     1663.52     1717.02     66.95 o 
  16   5   1      636.49      590.17     83.30 o 
  18   5   1     1192.32     1078.52    130.61 o 
  20   5   1     2706.67     2646.26    107.47 o 
 -15   6   1       25.27       64.02     45.46 o 
 -13   6   1        0.41        3.18     57.59 o 
 -11   6   1        0.30       18.59     36.01 o 
  -9   6   1      275.30      278.82     39.08 o 
  -7   6   1      903.90      896.54     76.10 o 
  -5   6   1      339.00      302.50     56.56 o 
  -3   6   1     4537.93     4654.11    106.95 o 
  -1   6   1     3263.66     3176.40     58.78 o 
   1   6   1     1211.48     1293.69     69.93 o 
   3   6   1      225.56      194.91     22.73 o 
   5   6   1    15923.85    16673.58    293.32 o 
   7   6   1     4051.15     4204.83    116.62 o 
   9   6   1     5275.67     5402.85    129.43 o 
  11   6   1      180.83      189.25     40.03 o 
  13   6   1      454.65      452.40     45.80 o 
  15   6   1     2112.37     2163.45     85.66 o 
 -10   7   1     1464.50     1550.50    115.18 o 
  -8   7   1       50.38        6.41     55.21 o 
  -6   7   1     1130.94     1170.40     84.78 o 
  -4   7   1       98.13      139.91    124.44 o 
  -2   7   1        4.36      -44.03     63.76 o 
   0   7   1      734.36      723.89     58.17 o 
   2   7   1       22.01      -17.42     35.39 o 
   4   7   1       22.57       -3.72     42.04 o 
   6   7   1      143.30      123.11     67.87 o 
   8   7   1        3.76      -33.50     50.34 o 
  10   7   1      677.40      648.51     86.45 o 
 -26   0   2     1797.55     1703.04    131.64 o 
 -24   0   2     2468.64     2647.11     98.73 o 
 -22   0   2     6635.09     7149.47    203.62 o 
 -20   0   2     2558.34     2651.23     69.93 o 
 -18   0   2    16638.71    17846.94    333.20 o 
 -16   0   2    23742.84    25261.73    433.99 o 
 -14   0   2    64859.56    71223.20   1116.85 o 
 -12   0   2     1226.66     1106.56     26.74 o 
 -10   0   2       52.88       34.97     10.28 o 
  -8   0   2     5547.18     5917.44     80.22 o 
  -6   0   2    17115.46    17682.39    222.14 o 
  -4   0   2     4076.22     4541.44     55.53 o 
  -2   0   2      530.70      569.74      8.23 o 
   0   0   2     1737.79     1550.83     26.74 o 
   2   0   2     2791.81     3060.53     39.08 o 
   4   0   2        1.41        8.23      4.11 o 
   6   0   2      295.24      399.02     10.28 o 
   8   0   2    45486.69    48456.37    758.96 o 
  10   0   2    67405.12    75293.62   1073.65 o 
  12   0   2     2827.62     2381.79     43.19 o 
  14   0   2    24361.33    26460.85    413.42 o 
  16   0   2    28632.97    29959.49    505.98 o 
  18   0   2       26.67       90.50     22.62 o 
  20   0   2     3009.61     3035.85     82.27 o 
  22   0   2      896.44      888.54     47.31 o 
  24   0   2     9829.36    10078.37    279.73 o 
  26   0   2      313.34      396.96     65.82 o 
 -27   1   2       32.15      -22.92     49.36 o 
 -25   1   2       63.42      118.00     43.97 o 
 -23   1   2        0.15       26.13     45.25 o 
 -21   1   2     1386.27     1138.09     36.89 o 
 -19   1   2      141.63      135.08     24.68 o 
 -17   1   2     5933.86     6299.52     83.30 o 
 -15   1   2     5713.40     5869.15    137.81 o 
 -13   1   2     3487.30     3701.71     47.12 o 
 -11   1   2     4692.47     4345.12     53.48 o 
  -9   1   2     2611.06     2812.74     71.99 o 
  -7   1   2     4639.24     5162.80     91.53 o 
  -5   1   2     8110.04     8148.42     85.43 o 
  -3   1   2    30257.87    30960.54    390.79 o 
  -1   1   2     1460.20     1573.44     42.16 o 
   1   1   2      156.55      175.91      4.36 o 
   3   1   2    42122.60    42956.62   1379.09 o 
   5   1   2     7921.95     8217.48    296.18 o 
   7   1   2      154.10      175.38      6.17 o 
   9   1   2     1991.82     2208.42     27.72 o 
  11   1   2      119.69       50.04      8.23 o 
  13   1   2     5302.23     5499.58     63.73 o 
  15   1   2        2.86        5.78     11.36 o 
  17   1   2     3839.86     3546.28     56.56 o 
  19   1   2     1645.69     1575.41     36.56 o 
  21   1   2     1507.71     1445.77     46.28 o 
  23   1   2       12.63      -25.81     28.65 o 
  25   1   2      253.39      296.03     44.19 o 
 -26   2   2     1020.52     1089.01     75.07 o 
 -24   2   2     3869.30     3937.77    112.10 o 
 -22   2   2     2788.08     2688.93     76.26 o 
 -20   2   2       51.11       41.14     31.88 o 
 -18   2   2       30.68       36.88     20.75 o 
 -16   2   2    38240.17    39724.00    560.38 o 
 -14   2   2     2493.23     2517.86     44.22 o 
 -12   2   2      293.46      219.13     11.31 o 
 -10   2   2     2955.47     3328.91     78.16 o 
  -8   2   2    10585.51    10873.31    118.59 o 
  -6   2   2     4142.39     4405.04     55.21 o 
  -4   2   2      170.23      182.45      9.26 o 
  -2   2   2      563.49      632.85     15.43 o 
   0   2   2    12061.80    12168.20    119.93 o 
   2   2   2    13819.03    14036.26    173.27 o 
   4   2   2      175.09      270.22      8.37 o 
   6   2   2    10165.33    10311.17    226.25 o 
   8   2   2     7594.10     8111.78    107.51 o 
  10   2   2      564.73      556.14     31.88 o 
  12   2   2    14392.61    14237.75    186.14 o 
  14   2   2     7875.47     7810.53    117.24 o 
  16   2   2     1601.55     1628.99     76.10 o 
  18   2   2      321.26      344.85     35.99 o 
  20   2   2     4401.42     4652.83    231.39 o 
  22   2   2     3400.91     3797.96    149.12 o 
  24   2   2      218.31      254.31     40.99 o 
  26   2   2     1466.24     1844.66    153.98 o 
 -25   3   2      644.06      629.97     52.36 o 
 -23   3   2     3913.90     3802.59    101.03 o 
 -21   3   2     3463.23     3457.02     79.17 o 
 -19   3   2     2201.03     2206.16     60.62 o 
 -17   3   2      546.09      545.81     40.11 o 
 -15   3   2     6420.67     6328.84    100.60 o 
 -13   3   2     3863.56     3750.16     62.34 o 
 -11   3   2     7895.84     7506.80    152.20 o 
  -9   3   2    10756.50    10888.10    140.30 o 
  -7   3   2     1661.77     2051.67     45.25 o 
  -5   3   2     3903.68     4069.57    100.78 o 
  -3   3   2    12442.04    11838.34    282.81 o 
  -1   3   2     9816.68     9537.64    126.50 o 
   1   3   2    16038.52    16110.49    190.11 o 
   3   3   2      271.59      142.04     10.18 o 
   5   3   2    19663.28    21067.24    636.58 o 
   7   3   2      865.29     1078.22     19.27 o 
   9   3   2      194.54      138.07      9.49 o 
  11   3   2     2627.81     2648.14     42.18 o 
  13   3   2       73.53       65.07     21.60 o 
  15   3   2     9076.89     9311.70    143.25 o 
  17   3   2       52.12       68.54     25.49 o 
  19   3   2       16.76      -11.75     25.42 o 
  21   3   2      326.82      247.41     34.55 o 
  23   3   2      169.41      138.01     38.36 o 
 -22   4   2        4.18        2.74     69.93 o 
 -20   4   2       53.58       15.55     48.34 o 
 -18   4   2     2748.11     2890.60     99.76 o 
 -16   4   2      637.69      629.20     40.99 o 
 -14   4   2      618.02      632.24     39.92 o 
 -12   4   2     2284.71     2429.85     60.09 o 
 -10   4   2       41.63       24.59     14.52 o 
  -8   4   2     6534.03     6679.26     93.58 o 
  -6   4   2     2419.91     2336.81     40.64 o 
  -4   4   2     2366.74     2387.22     60.68 o 
  -2   4   2     2213.89     2215.24     34.09 o 
   0   4   2     1278.26     1300.88     28.11 o 
   2   4   2     7046.56     7044.31     89.43 o 
   4   4   2      874.58      925.20     24.68 o 
   6   4   2      538.22      543.04     31.88 o 
   8   4   2     1001.37      978.76     31.04 o 
  10   4   2      678.25      573.25     56.56 o 
  12   4   2      199.52      206.15     19.75 o 
  14   4   2     4220.62     4367.52     95.48 o 
  16   4   2       94.32      136.14     34.09 o 
  18   4   2      245.68      164.47     40.52 o 
  20   4   2     3282.21     3474.35    102.68 o 
  22   4   2     1636.57     1645.65     73.44 o 
 -19   5   2      770.76      737.94     61.73 o 
 -17   5   2       27.73       66.33     89.47 o 
 -15   5   2     2742.98     2789.73     80.66 o 
 -13   5   2     7962.06     8194.64    148.18 o 
 -11   5   2     7471.84     7444.11    149.27 o 
  -9   5   2     7220.52     7075.06    230.36 o 
  -7   5   2     6289.72     6141.32    208.77 o 
  -5   5   2      383.64      367.32     19.27 o 
  -3   5   2      100.98       71.99     17.79 o 
  -1   5   2    14561.92    14702.08    184.32 o 
   1   5   2    10776.90    10943.09    141.11 o 
   3   5   2     5967.77     5990.59     88.13 o 
   5   5   2     7955.47     8158.32    128.55 o 
   7   5   2      390.86      411.14     24.68 o 
   9   5   2     1288.53     1340.70     42.89 o 
  11   5   2       13.54       -8.99     26.61 o 
  13   5   2     5644.05     5683.65    124.04 o 
  15   5   2      139.14      170.28     37.54 o 
  17   5   2     1175.77     1126.05     73.63 o 
  19   5   2      581.56      431.48     74.05 o 
 -16   6   2       52.52       20.50    114.15 o 
 -14   6   2      365.76      432.69     49.38 o 
 -12   6   2     2043.87     2070.86     75.85 o 
 -10   6   2     1680.13     1849.11     66.68 o 
  -8   6   2       36.28       62.22     32.69 o 
  -6   6   2     1079.46      988.29     44.50 o 
  -4   6   2     7615.49     8138.17    151.08 o 
  -2   6   2      261.59      249.21     24.87 o 
   0   6   2     6523.46     6977.97    139.86 o 
   2   6   2      858.86      780.57     29.27 o 
   4   6   2     1357.24     1460.13     55.11 o 
   6   6   2        8.98      -18.33     26.38 o 
   8   6   2     1807.58     1781.02     75.85 o 
  10   6   2        7.74      -40.41     40.41 o 
  12   6   2     1271.18     1350.39     63.99 o 
  14   6   2      294.32      330.42     51.42 o 
  16   6   2     2179.94     1957.14     91.07 o 
  -9   7   2     1148.94     1049.25     83.39 o 
  -7   7   2     1890.82     2035.41    103.96 o 
  -5   7   2     1076.39     1142.25     77.31 o 
  -3   7   2      775.47      824.92     62.23 o 
  -1   7   2     1857.23     1828.90     87.41 o 
   1   7   2     5002.52     5227.30    161.93 o 
   3   7   2     4505.29     4721.01    157.49 o 
   5   7   2      204.21      171.05     49.80 o 
   7   7   2       71.57       74.95     51.30 o 
   9   7   2      108.63      130.52     64.79 o 
 -26   1   3        0.00      -12.53     50.39 o 
 -24   1   3      232.20      250.73     37.54 o 
 -22   1   3    14657.17    15666.93    299.46 o 
 -20   1   3      990.70     1123.30     33.60 o 
 -18   1   3     1524.87     1569.48     33.97 o 
 -16   1   3     6213.52     6257.38     75.59 o 
 -14   1   3    52667.27    55404.47    713.71 o 
 -12   1   3     7993.81     9312.67    102.99 o 
 -10   1   3     7129.14     7733.70     83.30 o 
  -8   1   3      370.77      321.03     19.54 o 
  -6   1   3    39998.79    39189.00    486.98 o 
  -4   1   3    18020.83    18169.84    172.72 o 
  -2   1   3    57614.26    59189.66    575.06 o 
   0   1   3    14585.88    14125.62    237.56 o 
   2   1   3     2327.33     2410.84     34.97 o 
   4   1   3    16214.08    15591.01    339.37 o 
   6   1   3    50984.84    49897.99   1073.65 o 
   8   1   3   115176.91   113739.80   1538.41 o 
  10   1   3    23012.95    23092.29    474.09 o 
  12   1   3        1.26       12.15      7.14 o 
  14   1   3     6916.64     6815.08     80.05 o 
  16   1   3    18285.35    18398.06    209.83 o 
  18   1   3     4088.89     4381.58     60.34 o 
  20   1   3     1953.06     1990.08     41.43 o 
  22   1   3      362.30      405.31     28.65 o 
  24   1   3        0.35       63.39     38.41 o 
  26   1   3     1276.28     1500.14     72.02 o 
 -25   2   3      174.20      130.32     38.36 o 
 -23   2   3      283.17      380.74     70.96 o 
 -21   2   3      378.28      286.98     42.16 o 
 -19   2   3    11531.10    11301.59    180.54 o 
 -17   2   3      659.21      631.71     26.18 o 
 -15   2   3      277.73      247.57     18.51 o 
 -13   2   3      102.67      159.86      8.72 o 
 -11   2   3     7523.65     8019.55    151.18 o 
  -9   2   3     5030.64     4873.86     52.71 o 
  -7   2   3     2724.18     3126.69     34.54 o 
  -5   2   3     4712.08     5443.74    148.09 o 
  -3   2   3     2417.91     2219.65     25.70 o 
  -1   2   3    11845.67    11680.42    126.21 o 
   1   2   3     3727.16     3766.16     39.82 o 
   3   2   3    11463.59    12036.90    223.16 o 
   5   2   3    37481.68    37169.65    962.59 o 
   7   2   3     2496.90     2683.50     41.43 o 
   9   2   3     9039.92     9903.68    136.78 o 
  11   2   3     7774.48     7722.87    101.60 o 
  13   2   3    13074.11    12729.12    169.55 o 
  15   2   3       85.11       64.83     16.68 o 
  17   2   3      454.36      462.70     22.23 o 
  19   2   3      676.75      685.14     29.09 o 
  21   2   3      226.73      184.02     31.88 o 
  23   2   3      140.58      214.87     35.43 o 
  25   2   3      103.61      142.69     52.91 o 
 -24   3   3     4657.23     4990.19    166.60 o 
 -22   3   3     1062.80      982.83     76.10 o 
 -20   3   3     5569.40     5809.78    174.83 o 
 -18   3   3       99.55       41.14     23.27 o 
 -16   3   3     5094.04     5101.88     91.32 o 
 -14   3   3       50.28       90.87     45.25 o 
 -12   3   3      606.23      640.54     33.94 o 
 -10   3   3     8982.79     9160.38    117.12 o 
  -8   3   3    36660.95    37068.18    682.86 o 
  -6   3   3     5426.78     5716.06     72.72 o 
  -4   3   3     5600.10     5534.23     68.36 o 
  -2   3   3      464.43      427.91     11.64 o 
   0   3   3     6048.68     6290.52     80.55 o 
   2   3   3    10369.59    10458.75    127.99 o 
   4   3   3     2734.75     2538.76     38.03 o 
   6   3   3    24684.90    24266.80    685.95 o 
   8   3   3     4165.55     3760.25     50.40 o 
  10   3   3    43547.46    43094.98    532.95 o 
  12   3   3      649.00      656.13     21.67 o 
  14   3   3     4767.90     4959.17     78.38 o 
  16   3   3     1568.24     1553.16     37.81 o 
  18   3   3     5175.41     5405.99    219.05 o 
  20   3   3      455.13      375.35     37.54 o 
  22   3   3      795.22      757.73     47.56 o 
  24   3   3     2320.11     2438.02     84.49 o 
 -23   4   3      605.57      543.25     56.34 o 
 -21   4   3      360.73      309.99     48.58 o 
 -19   4   3     1080.99     1080.20     62.73 o 
 -17   4   3     1044.93     1016.33     57.82 o 
 -15   4   3      282.65      253.41     35.76 o 
 -13   4   3     1200.10     1130.25     41.88 o 
 -11   4   3    17975.89    18167.42    362.15 o 
  -9   4   3     2880.34     2660.99     47.73 o 
  -7   4   3     7610.90     7355.41    103.92 o 
  -5   4   3    10279.28    10542.63    142.51 o 
  -3   4   3     1773.75     1801.71     30.13 o 
  -1   4   3     5905.03     5979.42     95.64 o 
   1   4   3    11657.75    11904.06    140.83 o 
   3   4   3    16461.98    16545.76    206.60 o 
   5   4   3     6542.54     6634.30     88.40 o 
   7   4   3     8221.06     8046.42    112.71 o 
   9   4   3      107.21       94.19     19.75 o 
  11   4   3     2568.13     2443.55     52.36 o 
  13   4   3     2595.04     2450.10     84.33 o 
  15   4   3     1581.18     1596.03     56.66 o 
  17   4   3       41.43       54.42     34.54 o 
  19   4   3     1121.60      958.88     98.73 o 
  21   4   3       72.32       22.31     38.03 o 
 -20   5   3       19.73       10.91     50.03 o 
 -18   5   3     1195.29     1096.79     66.85 o 
 -16   5   3     1620.97     1566.91     59.63 o 
 -14   5   3     1191.76     1267.66     47.73 o 
 -12   5   3     1034.29      908.11     52.45 o 
 -10   5   3     1561.63     1737.56     56.72 o 
  -8   5   3       28.59       26.74     39.08 o 
  -6   5   3      666.10      653.44     26.61 o 
  -4   5   3     1801.73     1728.90     34.98 o 
  -2   5   3    15431.10    16152.42    197.10 o 
   0   5   3     6385.84     6575.30     94.23 o 
   2   5   3       44.28       75.93     16.30 o 
   4   5   3       10.71       -0.59     16.73 o 
   6   5   3      924.06      942.71     31.11 o 
   8   5   3     4231.17     4574.38     89.01 o 
  10   5   3     2801.30     2772.63     67.34 o 
  12   5   3      255.50      173.79     35.76 o 
  14   5   3        0.33      -18.20     31.96 o 
  16   5   3      822.27      766.38     53.58 o 
  18   5   3       31.57      -27.71     52.12 o 
  20   5   3        1.07     -127.52    127.52 o 
 -15   6   3      205.79      171.98     58.62 o 
 -13   6   3       44.76       14.87     91.53 o 
 -11   6   3     1303.66     1417.12     97.70 o 
  -9   6   3     2366.87     2321.14     71.05 o 
  -7   6   3     1202.95     1266.62     51.89 o 
  -5   6   3     1196.19     1161.08     82.27 o 
  -3   6   3      398.24      391.33     26.72 o 
  -1   6   3     3896.87     4017.90     72.33 o 
   1   6   3      764.38      718.70     77.13 o 
   3   6   3     3206.67     3443.09     71.98 o 
   5   6   3     1462.48     1509.07    105.93 o 
   7   6   3     1660.89     1691.48     77.13 o 
   9   6   3       71.96       72.02     40.71 o 
  11   6   3       59.50       85.61     43.91 o 
  13   6   3     1774.47     1504.31    110.04 o 
  15   6   3     1957.23     2194.25    116.68 o 
 -10   7   3      832.75      872.94    101.81 o 
  -8   7   3        2.23      -22.73     73.02 o 
  -6   7   3        6.87       10.44     46.85 o 
  -4   7   3     5403.61     5860.71    181.78 o 
  -2   7   3     2918.25     2965.34    110.54 o 
   0   7   3      165.40      164.13     43.35 o 
   2   7   3     1996.72     1884.79     78.73 o 
   4   7   3     4923.45     5541.50    215.96 o 
   6   7   3     1916.05     2011.47    110.04 o 
   8   7   3        7.46      -57.06    106.95 o 
 -26   0   4     1249.96     1402.74    113.12 o 
 -24   0   4       83.52       53.48     53.48 o 
 -22   0   4     9051.28     9706.08    240.65 o 
 -20   0   4     3137.32     3340.26     78.16 o 
 -18   0   4     6764.87     7215.29    137.81 o 
 -16   0   4      581.30      557.40     26.74 o 
 -14   0   4    19307.34    19930.48    333.20 o 
 -12   0   4     6934.80     7135.07    123.41 o 
 -10   0   4     5620.87     5450.54     98.73 o 
  -8   0   4      448.86      287.95     10.28 o 
  -6   0   4      373.74      174.83      6.17 o 
  -2   0   4      156.26      139.86      4.11 o 
   0   0   4     1269.41     1234.09     20.57 o 
   2   0   4     1515.16     1612.54     20.57 o 
   4   0   4    48678.29    51272.15    608.82 o 
   6   0   4     6606.92     6544.77    104.90 o 
   8   0   4     9813.53    10456.82    156.32 o 
  10   0   4     3052.11     4282.28     74.05 o 
  12   0   4     1819.31     1842.90     37.02 o 
  14   0   4     2404.71     2490.80     47.31 o 
  16   0   4     4768.56     4841.73     80.22 o 
  18   0   4     3318.37     3778.36     80.22 o 
  20   0   4    17824.43    16966.62    335.26 o 
  22   0   4     2857.31     3058.48     88.44 o 
  24   0   4     6341.57     6312.35    178.94 o 
  26   0   4     1029.14      948.19     67.87 o 
 -27   1   4       32.14       -7.74     79.19 o 
 -25   1   4     2552.65     2711.60     91.92 o 
 -23   1   4      365.26      320.93     65.82 o 
 -21   1   4     1333.96     1258.52     39.98 o 
 -19   1   4      596.04      499.45     28.80 o 
 -17   1   4     2258.60     2301.25     85.36 o 
 -15   1   4     3660.71     3690.98     47.93 o 
 -13   1   4     2393.92     2557.79     36.36 o 
 -11   1   4    27089.55    30089.97    484.38 o 
  -9   1   4      160.41      103.01      5.82 o 
  -7   1   4    21044.72    22891.21    359.94 o 
  -5   1   4     3523.65     3536.69     37.81 o 
  -3   1   4      116.98      137.81      3.68 o 
  -1   1   4    10872.20    10544.17    238.59 o 
   1   1   4     3010.51     2945.94     85.36 o 
   3   1   4     8528.72     8461.43    130.61 o 
   5   1   4    15908.41    15609.25    345.54 o 
   7   1   4     9422.53     9392.21    104.90 o 
   9   1   4     1209.22     1324.46     19.27 o 
  11   1   4      231.30      273.31      9.36 o 
  13   1   4     7209.51     7231.64     85.99 o 
  15   1   4        8.89       11.52     10.27 o 
  17   1   4     1060.47      997.61     35.99 o 
  19   1   4     1296.32     1245.15     31.90 o 
  21   1   4     1670.73     1660.30     45.02 o 
  23   1   4       50.74      111.07     29.09 o 
  25   1   4      261.33      181.54     39.50 o 
 -26   2   4      267.43      255.48     49.19 o 
 -24   2   4     2162.35     2103.38     71.63 o 
 -22   2   4     3700.94     4120.28     91.63 o 
 -20   2   4    19345.40    19723.74    316.88 o 
 -18   2   4        2.07      -20.87     20.87 o 
 -16   2   4      113.44      106.84     23.65 o 
 -14   2   4     2681.35     2585.32     94.61 o 
 -12   2   4     8257.48     8039.03    165.57 o 
 -10   2   4     4333.26     4743.14    120.32 o 
  -8   2   4     3066.88     3733.76     43.19 o 
  -6   2   4    15318.84    15582.33    163.40 o 
  -4   2   4      159.68      279.60      6.85 o 
  -2   2   4     1231.28     1528.24     20.21 o 
   0   2   4       15.02        9.99      4.94 o 
   2   2   4    19722.41    18370.63    218.17 o 
   4   2   4    16220.41    16461.17    202.60 o 
   6   2   4     3718.79     3389.54     42.48 o 
   8   2   4     2187.79     2205.80     34.81 o 
  10   2   4      257.58      247.25     13.09 o 
  12   2   4        1.25        7.71     12.34 o 
  14   2   4     6156.52     6089.09     85.77 o 
  16   2   4     2254.11     2218.41     43.34 o 
  18   2   4       12.58        7.20     17.45 o 
  20   2   4     2256.61     2388.38     50.34 o 
  22   2   4     6787.92     6986.07    212.88 o 
  24   2   4     2297.44     2414.47     93.70 o 
 -25   3   4     2195.10     2065.12    130.61 o 
 -23   3   4      769.48      806.13     49.19 o 
 -21   3   4      206.81      217.05     34.15 o 
 -19   3   4      688.99      577.29     85.36 o 
 -17   3   4      220.87      203.82     26.61 o 
 -15   3   4     8891.63     8452.19    179.97 o 
 -13   3   4     7501.05     7219.90    113.39 o 
 -11   3   4     3971.11     4016.32     58.25 o 
  -9   3   4      217.15      205.12     14.40 o 
  -7   3   4       30.75        5.14     13.37 o 
  -5   3   4      439.79      351.38     31.88 o 
  -3   3   4      868.22      853.32     25.71 o 
  -1   3   4      236.63      304.45     13.37 o 
   1   3   4     4214.21     4831.61     62.65 o 
   3   3   4     2908.48     2966.49     43.56 o 
   5   3   4     1437.15     1343.81     27.72 o 
   7   3   4     1050.59      903.17     50.39 o 
   9   3   4        4.80        6.78     12.30 o 
  11   3   4    11273.54    11077.01    153.65 o 
  13   3   4     2418.90     2314.24     43.56 o 
  15   3   4    51554.22    51910.93    829.92 o 
  17   3   4       63.84       55.53     18.14 o 
  19   3   4      725.28      676.45     49.36 o 
  21   3   4     1592.06     1698.89     63.76 o 
  23   3   4     1244.12     1194.95     65.82 o 
 -22   4   4     1378.09     1452.28     73.35 o 
 -20   4   4     4507.53     4513.32    121.12 o 
 -18   4   4     1725.02     1737.89    120.32 o 
 -16   4   4     7407.72     7318.69    155.78 o 
 -14   4   4     2061.15     1984.09    101.81 o 
 -12   4   4     4272.67     4561.23     91.85 o 
 -10   4   4      157.89      147.28     20.75 o 
  -8   4   4      139.71       95.49     14.54 o 
  -6   4   4      734.00      647.90     20.36 o 
  -4   4   4     3365.10     3343.64     54.75 o 
  -2   4   4     5763.85     5614.86     78.17 o 
   0   4   4      900.62      844.79     21.68 o 
   2   4   4     6479.50     6371.04    183.06 o 
   4   4   4     6756.21     6877.50     91.59 o 
   6   4   4     2406.88     2377.67     43.56 o 
   8   4   4      373.87      373.33     25.42 o 
  10   4   4       90.29       62.50     18.24 o 
  12   4   4       49.85       39.84     17.73 o 
  14   4   4     1954.49     1884.77     69.93 o 
  16   4   4     1449.04     1331.04     52.12 o 
  18   4   4       17.43       10.82     37.99 o 
  20   4   4      379.20      293.45     52.88 o 
  22   4   4     2569.75     2646.75    102.53 o 
 -19   5   4      635.44      703.68    105.93 o 
 -17   5   4       54.89      109.34     71.99 o 
 -15   5   4     9867.99     9773.19    222.01 o 
 -13   5   4     3325.90     3329.98     82.90 o 
 -11   5   4      670.95      485.94     35.43 o 
  -9   5   4      266.02      222.17     31.90 o 
  -7   5   4     3641.52     3506.59     66.71 o 
  -5   5   4     4864.04     4703.02    133.69 o 
  -3   5   4      639.72      630.75     54.51 o 
  -1   5   4     1732.63     1728.45     49.36 o 
   1   5   4        3.22        5.00     14.81 o 
   3   5   4     6526.65     6625.63    133.69 o 
   5   5   4      123.11      137.24     32.91 o 
   7   5   4     6991.91     7055.77    117.13 o 
   9   5   4      155.95      130.25     21.67 o 
  11   5   4     3485.29     3480.77     87.98 o 
  13   5   4     3902.86     4075.40    100.80 o 
  15   5   4    13877.46    14454.59    305.91 o 
  17   5   4     4092.05     4115.20    133.76 o 
  19   5   4      205.63      158.89     64.79 o 
 -16   6   4      635.35      508.75     69.63 o 
 -14   6   4     2926.44     2688.46    108.23 o 
 -12   6   4      970.14      964.83     57.69 o 
 -10   6   4       80.97       90.37     40.11 o 
  -8   6   4       65.41       70.37     28.91 o 
  -6   6   4       15.79       39.45     31.60 o 
  -4   6   4     2751.86     2787.25     64.17 o 
  -2   6   4     9885.02    10251.18    178.87 o 
   0   6   4      336.74      368.33     95.64 o 
   2   6   4       41.01        6.28     26.18 o 
   4   6   4     6522.31     6824.02    135.22 o 
   6   6   4      296.31      299.43     36.44 o 
   8   6   4      616.46      542.42     43.10 o 
  10   6   4      454.52      365.39     74.05 o 
  12   6   4     1898.66     1901.27    179.97 o 
  14   6   4        5.59      -19.50     59.65 o 
  -9   7   4      162.83      298.07     88.44 o 
  -7   7   4      593.06      585.99    210.82 o 
  -5   7   4      612.24      511.77     58.56 o 
  -3   7   4     1818.36     1827.69    174.83 o 
  -1   7   4     3079.42     3215.50    126.31 o 
   1   7   4     1017.93      929.65     75.07 o 
   3   7   4        1.17      -50.24    134.72 o 
   5   7   4     3035.21     3173.04    138.83 o 
   7   7   4       10.07       39.64     61.70 o 
   9   7   4       31.16      -18.75     50.34 o 
 -26   1   5     1579.81     1675.75     92.94 o 
 -24   1   5      995.93      942.42     50.88 o 
 -22   1   5     1194.18     1227.88     44.34 o 
 -20   1   5     2278.74     2436.89     57.69 o 
 -18   1   5     5207.00     5616.51     79.63 o 
 -16   1   5     3597.04     3958.12    140.89 o 
 -14   1   5     2247.82     2193.44     45.25 o 
 -12   1   5     1674.56     1491.13     38.05 o 
 -10   1   5    30566.33    31664.41    849.46 o 
  -8   1   5    48826.61    48221.91   1004.75 o 
  -6   1   5   117984.73   114209.62   1802.15 o 
  -4   1   5     1234.65     1268.27     33.94 o 
  -2   1   5    92333.84    91452.30   3535.66 o 
   0   1   5      505.65      380.52      5.82 o 
   2   1   5   123933.77   123113.71   3402.99 o 
   4   1   5     1691.87     1513.98     18.14 o 
   6   1   5     2950.37     2955.05     69.93 o 
   8   1   5     9005.98     8832.24     95.88 o 
  10   1   5     1235.87     1417.77     40.11 o 
  12   1   5      611.36      778.51     22.62 o 
  14   1   5     5459.44     5275.15     65.72 o 
  16   1   5    11821.99    12121.07    264.30 o 
  18   1   5      981.28      776.85     25.42 o 
  20   1   5     1149.71     1128.53     33.97 o 
  22   1   5     8676.66     8916.38    162.49 o 
  24   1   5     3677.55     3907.20    267.39 o 
  26   1   5       42.81       86.12     48.91 o 
 -25   2   5     1164.39     1179.07     73.02 o 
 -23   2   5       95.17       38.29     49.36 o 
 -21   2   5        6.25      -37.38     49.36 o 
 -19   2   5     1858.44     1863.56     88.44 o 
 -17   2   5     7886.11     7934.75    129.67 o 
 -15   2   5     2686.78     2673.86     54.51 o 
 -13   2   5     1839.04     1649.47     53.48 o 
 -11   2   5      346.65      257.56     19.54 o 
  -9   2   5    13503.72    13588.66    148.26 o 
  -7   2   5     7734.41     8352.90     94.23 o 
  -5   2   5     5444.85     5369.31     67.94 o 
  -3   2   5    15818.53    15609.56    188.24 o 
  -1   2   5     2233.42     2267.51     45.25 o 
   1   2   5       12.36       19.03      6.17 o 
   3   2   5    12314.56    12749.55    297.21 o 
   5   2   5    38986.82    40115.59   1289.62 o 
   7   2   5      137.88      135.24     10.28 o 
   9   2   5     5319.31     5379.68     68.52 o 
  11   2   5     1791.33     1792.45     29.58 o 
  13   2   5       66.42       60.31     12.85 o 
  15   2   5     1057.36     1092.03     34.97 o 
  17   2   5     1282.67     1196.14     61.70 o 
  19   2   5       47.34       39.67     20.21 o 
  21   2   5     1681.42     1776.56     44.81 o 
  23   2   5     1029.04     1107.61     63.76 o 
  25   2   5      138.81      156.66     69.93 o 
 -24   3   5     1934.79     1850.06     69.76 o 
 -22   3   5     2380.32     2593.09     95.64 o 
 -20   3   5        9.02       12.34     27.52 o 
 -18   3   5       69.70       18.87     24.22 o 
 -16   3   5     4400.33     4397.61     84.89 o 
 -14   3   5      557.03      552.17     29.62 o 
 -12   3   5        6.79       39.16     18.51 o 
 -10   3   5    21178.62    21288.96    274.17 o 
  -8   3   5    32487.33    32280.55    610.87 o 
  -6   3   5     2922.34     2895.18     42.74 o 
  -4   3   5     4257.25     3925.35     80.22 o 
  -2   3   5     3654.82     3358.69     56.56 o 
   0   3   5     6102.31     5516.42     71.98 o 
   2   3   5    11188.02    11870.02    157.55 o 
   4   3   5      487.30      417.54     14.54 o 
   6   3   5      538.53      646.04     17.11 o 
   8   3   5     1896.50     1866.44     30.13 o 
  10   3   5    12476.73    11977.99    159.67 o 
  12   3   5     2697.67     2768.62     79.19 o 
  14   3   5      617.34      701.06     34.97 o 
  16   3   5      532.35      484.15     39.08 o 
  18   3   5     5047.61     5313.60     98.81 o 
  20   3   5     6600.52     6840.88    131.89 o 
  22   3   5     1564.66     1490.68     58.25 o 
  24   3   5      583.49      586.52     60.88 o 
 -23   4   5     1581.66     1851.19     83.16 o 
 -21   4   5     1086.88     1019.78     57.32 o 
 -19   4   5     3697.00     3675.24    136.78 o 
 -17   4   5      425.06      398.73     60.68 o 
 -15   4   5     5912.66     6042.21    148.09 o 
 -13   4   5      429.95      433.15     31.60 o 
 -11   4   5      118.78      105.24     22.51 o 
  -9   4   5      134.06      170.78     24.68 o 
  -7   4   5    11543.17    11479.98    150.11 o 
  -5   4   5    19031.94    19307.09    256.07 o 
  -3   4   5     3421.63     3507.48     50.84 o 
  -1   4   5     8616.05     8439.42    113.41 o 
   1   4   5     2079.38     2212.75     48.33 o 
   3   4   5      439.58      510.13     20.54 o 
   5   4   5      839.09      781.10     41.14 o 
   7   4   5     3866.61     3626.38     67.34 o 
   9   4   5     3837.44     3776.45     71.16 o 
  11   4   5     4945.34     4622.92     91.53 o 
  13   4   5     6189.79     5901.95    100.07 o 
  15   4   5        5.12       17.94     21.05 o 
  17   4   5     1734.96     1657.79     65.21 o 
  19   4   5      327.28      302.88     48.32 o 
  21   4   5      353.70      334.77     85.36 o 
 -20   5   5       34.81       26.11     51.69 o 
 -18   5   5     1127.64      986.92    116.21 o 
 -16   5   5      280.76      139.30     39.53 o 
 -14   5   5     5750.43     5879.80    155.14 o 
 -12   5   5       12.07       -5.48     30.13 o 
 -10   5   5      225.11      217.25     32.00 o 
  -8   5   5      224.97      183.64     26.64 o 
  -6   5   5     8449.20     8563.78    128.56 o 
  -4   5   5     1102.27     1052.83     28.12 o 
  -2   5   5       11.79        7.82     13.69 o 
   0   5   5     5016.91     5248.26    173.80 o 
   2   5   5      521.18      507.82     22.07 o 
   4   5   5     3475.54     3445.92     64.79 o 
   6   5   5     2234.76     2162.98     55.64 o 
   8   5   5     1376.60     1401.35    121.35 o 
  10   5   5      213.59      203.47     25.42 o 
  12   5   5      867.69      848.78     53.48 o 
  14   5   5      141.75      120.22     41.88 o 
  16   5   5     2645.06     2807.09    107.98 o 
  18   5   5        7.66       38.05     56.72 o 
 -15   6   5      662.30      717.11    123.41 o 
 -13   6   5     2869.48     2797.16    100.32 o 
 -11   6   5        0.59      -30.91     69.93 o 
  -9   6   5      824.19      804.28     47.64 o 
  -7   6   5     1178.81     1267.27    126.49 o 
  -5   6   5     2766.29     2928.45     79.17 o 
  -3   6   5     1502.52     1489.11     46.36 o 
  -1   6   5     1900.69     1963.23     82.27 o 
   1   6   5      487.75      467.67     48.34 o 
   3   6   5      187.49      172.08     46.28 o 
   5   6   5      735.09      768.45     48.34 o 
   7   6   5     6478.10     6574.35    138.01 o 
   9   6   5     4202.73     4469.21    173.80 o 
  11   6   5     1772.46     1803.02     76.34 o 
  13   6   5     1312.18     1408.18     79.54 o 
  15   6   5        2.17       40.96     58.57 o 
 -10   7   5      136.26      206.44     75.52 o 
  -8   7   5       81.47       73.72     83.30 o 
  -6   7   5      280.16      297.48     49.75 o 
  -4   7   5       80.36       54.71     40.28 o 
  -2   7   5     1168.43     1184.89     71.89 o 
   0   7   5       17.38       83.15     52.76 o 
   2   7   5      896.30      918.33    154.26 o 
   4   7   5     1456.47     1349.72    206.71 o 
   6   7   5     1272.70     1260.83    141.92 o 
   8   7   5      217.57      270.27     56.34 o 
 -26   0   6     3623.50     4249.37    224.19 o 
 -24   0   6     1919.23     2062.98    113.12 o 
 -22   0   6     7647.04     8706.47    211.85 o 
 -20   0   6      930.77      970.81     37.02 o 
 -18   0   6      944.92      968.76     34.97 o 
 -16   0   6     4482.38     4907.55     94.61 o 
 -14   0   6    37222.45    40778.30    758.96 o 
 -12   0   6       54.57       67.87     14.40 o 
 -10   0   6     4053.24     4313.13     80.22 o 
  -8   0   6     4817.07     4683.35     65.82 o 
  -6   0   6    30349.89    28564.97    392.85 o 
  -4   0   6     6429.82     6448.10     88.44 o 
  -2   0   6    13026.04    13790.91    183.06 o 
   0   0   6    48787.09    48470.77    771.30 o 
   2   0   6    23371.55    23404.44    322.92 o 
   4   0   6      235.38      240.65      8.23 o 
   6   0   6     2883.46     3039.96     49.36 o 
   8   0   6    11603.59    12912.65    224.19 o 
  10   0   6    12200.47    11779.35    207.74 o 
  12   0   6      179.77      197.45     16.45 o 
  14   0   6     6520.60     6322.63    106.95 o 
  16   0   6    27976.91    28334.61    438.10 o 
  18   0   6     2218.57     2246.04     65.82 o 
  20   0   6    12598.68    11867.79    261.21 o 
  22   0   6     2209.36     2211.07     76.10 o 
  24   0   6     6474.35     7137.13    193.34 o 
  26   0   6      926.07      870.03     74.05 o 
 -27   1   6        2.42       97.31     59.72 o 
 -25   1   6     1442.58     1422.44     67.61 o 
 -23   1   6       18.57      -20.76     49.36 o 
 -21   1   6     2368.37     2449.36     62.76 o 
 -19   1   6     5246.69     5334.31     88.95 o 
 -17   1   6      246.73      251.43     15.43 o 
 -15   1   6     7811.09     7879.17    101.60 o 
 -13   1   6      876.76      876.88     19.59 o 
 -11   1   6     1228.57     1292.67     19.75 o 
  -9   1   6    11087.97    11263.07    132.44 o 
  -7   1   6      244.79      166.22      5.29 o 
  -5   1   6     4701.15     4594.78     55.21 o 
  -3   1   6    24640.74    25010.70    284.51 o 
  -1   1   6   155303.42   170488.94   7159.75 o 
   1   1   6    15773.87    15857.94    199.51 o 
   3   1   6      488.33      481.72     14.40 o 
   5   1   6       23.61       21.45     16.45 o 
   7   1   6     1498.22     1225.94     26.74 o 
   9   1   6     2661.17     2756.07     51.42 o 
  11   1   6       56.37      102.02     15.43 o 
  13   1   6     1138.37      983.37     20.21 o 
  15   1   6      341.38      344.23     17.27 o 
  17   1   6      156.34      123.00     23.65 o 
  19   1   6        4.23       12.34     17.45 o 
  21   1   6     1230.92     1270.64     39.82 o 
  23   1   6      208.06      217.31     32.91 o 
  25   1   6       51.04       43.52     85.36 o 
 -26   2   6     1941.98     1949.74     81.53 o 
 -24   2   6      108.69       89.34     33.36 o 
 -22   2   6      390.39      243.39     32.61 o 
 -20   2   6     3235.37     3276.84     72.68 o 
 -18   2   6     1162.88     1078.53     38.52 o 
 -16   2   6     6834.98     6968.72    101.81 o 
 -14   2   6    10096.08    10491.03    126.43 o 
 -12   2   6    11700.79    11650.61    135.16 o 
 -10   2   6      255.46      262.76      7.14 o 
  -8   2   6    21044.36    21035.52    259.10 o 
  -6   2   6    24154.36    24678.52    329.22 o 
  -4   2   6     1157.95      902.01     14.54 o 
  -2   2   6    24772.74    25282.93    290.83 o 
   0   2   6    71936.00    71025.58    929.17 o 
   2   2   6     5594.63     5434.14    106.95 o 
   4   2   6      223.07      117.91     11.31 o 
   6   2   6      961.23     1018.87     15.22 o 
   8   2   6     3916.85     4126.64     47.93 o 
  10   2   6      334.47      293.49     13.76 o 
  12   2   6     2775.67     2698.56     77.13 o 
  14   2   6    13413.18    13529.79    168.97 o 
  16   2   6     5730.71     6144.95     87.44 o 
  18   2   6     9344.10     9314.82    133.71 o 
  20   2   6        0.16       27.77     21.24 o 
  22   2   6     4821.04     4895.12    113.12 o 
  24   2   6     2026.04     2075.41    136.78 o 
 -25   3   6       72.85      -18.51     69.93 o 
 -23   3   6      451.35      505.44     82.27 o 
 -21   3   6      710.19      638.93     42.74 o 
 -19   3   6       97.46      161.72     29.09 o 
 -17   3   6        7.93       42.13     34.97 o 
 -15   3   6      375.85      346.27     28.11 o 
 -13   3   6     2361.25     2257.13     57.59 o 
 -11   3   6     1087.41      942.02     22.23 o 
  -9   3   6      794.83      702.77     15.57 o 
  -7   3   6       23.11       12.34     18.51 o 
  -5   3   6     2139.45     2047.97     31.60 o 
  -3   3   6     9888.99    10030.86    127.37 o 
  -1   3   6    14705.84    14380.58    204.31 o 
   1   3   6    22866.15    23316.58    294.54 o 
   3   3   6     3303.01     2982.37     78.16 o 
   5   3   6       70.48       99.34      9.87 o 
   7   3   6     4278.75     4100.32     58.25 o 
   9   3   6     4259.77     4262.78     63.94 o 
  11   3   6    19986.74    19730.84    255.24 o 
  13   3   6       50.84       66.69     16.00 o 
  15   3   6      263.69      235.04     21.67 o 
  17   3   6       16.77        2.57     20.21 o 
  19   3   6     1926.90     1950.89     55.34 o 
  21   3   6     1303.91     1228.89     99.76 o 
  23   3   6     2483.49     2682.47    196.43 o 
 -22   4   6      118.37       32.00     98.73 o 
 -20   4   6      553.89      528.49     46.95 o 
 -18   4   6      397.57      292.03     36.44 o 
 -16   4   6       95.05       97.42     28.03 o 
 -14   4   6       68.14        4.11     38.05 o 
 -12   4   6     6962.95     6664.54    142.32 o 
 -10   4   6     2409.29     2330.38     51.81 o 
  -8   4   6     6439.78     6565.97    103.14 o 
  -6   4   6       44.14       35.61     11.36 o 
  -4   4   6     3936.51     3927.20     57.31 o 
  -2   4   6     2297.77     2333.05     47.31 o 
   0   4   6     9984.91     9898.89    125.80 o 
   2   4   6      253.67      190.46     14.81 o 
   4   4   6     2834.94     2938.28     51.30 o 
   6   4   6      997.65      985.34     28.65 o 
   8   4   6       45.55       47.89     41.14 o 
  10   4   6      608.86      626.09     27.18 o 
  12   4   6      525.22      523.71     27.67 o 
  14   4   6     1044.79      982.85     35.58 o 
  16   4   6     2857.46     2799.42    140.89 o 
  18   4   6     1973.90     2007.37    140.89 o 
  20   4   6      193.31      125.55     49.41 o 
 -19   5   6     1055.03     1009.70     71.99 o 
 -17   5   6     1677.78     1673.30    204.65 o 
 -15   5   6       63.88       80.00     40.99 o 
 -13   5   6       38.14       50.08     38.05 o 
 -11   5   6     4895.83     4601.48    156.32 o 
  -9   5   6      756.65      685.80     50.39 o 
  -7   5   6     2719.05     2706.52     66.16 o 
  -5   5   6     5843.81     5658.43     94.37 o 
  -3   5   6     6488.17     6341.03    104.95 o 
  -1   5   6    11076.03    10993.61    147.25 o 
   1   5   6    12679.13    12737.64    175.58 o 
   3   5   6      255.29      209.31     20.57 o 
   5   5   6     2962.76     3058.36     90.50 o 
   7   5   6     2549.51     2616.05     61.08 o 
   9   5   6    14918.34    15732.54    275.60 o 
  11   5   6     9950.42    10058.07    182.31 o 
  13   5   6     1664.07     1754.48     69.63 o 
  15   5   6     3604.08     3716.62    121.52 o 
  17   5   6      916.95      770.52    116.21 o 
  19   5   6     1884.46     1956.26     92.28 o 
 -16   6   6     2010.95     2255.10    227.28 o 
 -14   6   6      221.73      298.13     52.33 o 
 -12   6   6      383.43      328.28     46.17 o 
 -10   6   6      266.21      153.43     45.25 o 
  -8   6   6       17.58       23.86     34.97 o 
  -6   6   6      363.01      355.43     69.93 o 
  -4   6   6      950.30      879.61     64.79 o 
  -2   6   6      133.78       95.09     30.42 o 
   0   6   6       31.11       25.89     34.76 o 
   2   6   6      348.43      327.38     35.96 o 
   4   6   6     2333.99     2487.18    123.41 o 
   6   6   6     1054.46      896.80     50.46 o 
   8   6   6     3280.12     3390.32     86.09 o 
  10   6   6      737.99      712.96     56.22 o 
  12   6   6     6112.33     6844.44    193.63 o 
  14   6   6      300.57      213.52     53.75 o 
  -9   7   6      147.97      155.53     82.27 o 
  -7   7   6     1528.84     1582.96    102.84 o 
  -5   7   6     2260.52     2275.04    102.58 o 
  -3   7   6     2286.63     2209.85    109.81 o 
  -1   7   6     4878.41     4943.27    240.65 o 
   1   7   6     1136.13     1050.92     75.07 o 
   3   7   6      580.81      417.49     57.95 o 
   5   7   6      235.91      208.85     53.16 o 
   7   7   6     8079.09     8090.26    242.60 o 
 -26   1   7      697.24      779.02     68.16 o 
 -24   1   7      671.77      571.94     48.34 o 
 -22   1   7      418.25      362.31     31.55 o 
 -20   1   7     2384.52     2418.16     58.78 o 
 -18   1   7     9425.39     9976.30    187.17 o 
 -16   1   7     3841.01     3765.53     53.75 o 
 -14   1   7     6244.82     6507.09     80.47 o 
 -12   1   7      929.25      755.61     22.62 o 
 -10   1   7       25.49        3.60      6.17 o 
  -8   1   7    11189.02    11813.80    187.17 o 
  -6   1   7    38353.61    37516.86    485.37 o 
  -4   1   7    54709.83    55477.20    844.32 o 
  -2   1   7      109.03      160.85      8.23 o 
   0   1   7     4237.42     4140.86     54.51 o 
   2   1   7     7143.54     7271.12    178.94 o 
   4   1   7    30952.88    30135.22    412.39 o 
   6   1   7    14459.46    14157.07    279.73 o 
   8   1   7      255.23      219.13      7.90 o 
  10   1   7     2272.38     2861.70     35.58 o 
  12   1   7    19922.05    20022.21    230.29 o 
  14   1   7     8863.55     8604.57    108.23 o 
  16   1   7     7071.80     7117.52    103.87 o 
  18   1   7     6622.58     6466.26    130.61 o 
  20   1   7     1660.15     1649.33     92.56 o 
  22   1   7      745.75      755.60     37.07 o 
  24   1   7      292.68      195.07     37.73 o 
 -25   2   7      441.26      392.81     42.44 o 
 -23   2   7     2302.47     2181.53     63.79 o 
 -21   2   7      852.49      798.96     67.87 o 
 -19   2   7     1794.05     1850.60     49.19 o 
 -17   2   7     5105.07     5087.23    130.61 o 
 -15   2   7       89.06       94.35     14.29 o 
 -13   2   7       54.37       56.17      7.90 o 
 -11   2   7     3162.65     3427.67     44.81 o 
  -9   2   7     3663.12     2847.07     43.19 o 
  -7   2   7     8526.86     9135.04    188.20 o 
  -5   2   7     1399.33     1288.45     26.74 o 
  -3   2   7     5103.39     5131.90     61.73 o 
  -1   2   7    10713.26    10297.20    119.04 o 
   1   2   7    20033.35    20718.18    329.09 o 
   3   2   7     8822.82     8900.28    129.58 o 
   5   2   7     1768.08     1600.37     20.36 o 
   7   2   7     5995.48     5746.11    111.07 o 
   9   2   7     2243.11     2219.99     42.16 o 
  11   2   7      348.26      398.00     16.00 o 
  13   2   7    18523.89    18689.01    220.87 o 
  15   2   7     5272.94     5290.87     75.52 o 
  17   2   7      308.21      264.63     21.68 o 
  19   2   7      447.95      459.36     25.42 o 
  21   2   7     3277.83     3351.07     70.44 o 
  23   2   7      275.38      281.23     41.84 o 
 -24   3   7      476.82      472.19     54.41 o 
 -22   3   7     3462.63     3293.04     88.57 o 
 -20   3   7     1038.27     1102.47     43.63 o 
 -18   3   7      575.19      544.07     33.60 o 
 -16   3   7      706.29      694.84     31.04 o 
 -14   3   7      826.06      859.43     28.53 o 
 -12   3   7    24943.39    25130.85    340.50 o 
 -10   3   7     4876.05     5103.81     72.02 o 
  -8   3   7      472.49      466.39     15.22 o 
  -6   3   7     1042.82      982.98     18.64 o 
  -4   3   7    19547.46    19809.31    531.69 o 
  -2   3   7      732.80      760.49     19.54 o 
   0   3   7     1268.34     1159.13     21.67 o 
   2   3   7      705.90      638.97     22.62 o 
   4   3   7       10.26       13.22      9.87 o 
   6   3   7    13696.40    13277.97    173.43 o 
   8   3   7     1674.03     1620.63     33.36 o 
  10   3   7     5967.05     5804.95    106.95 o 
  12   3   7     3070.04     2981.28     53.81 o 
  14   3   7     9313.77     9610.30    135.51 o 
  16   3   7      195.67      210.62     22.51 o 
  18   3   7     1805.34     1853.93     47.99 o 
  20   3   7      421.19      372.21     42.48 o 
  22   3   7      116.70       29.82     46.54 o 
 -23   4   7     1785.53     1776.30     79.17 o 
 -21   4   7     4733.53     4816.81    130.51 o 
 -19   4   7     5774.30     5915.67    195.40 o 
 -17   4   7     7574.84     7529.58    151.73 o 
 -15   4   7     8178.64     8298.02    245.79 o 
 -13   4   7     2035.87     1721.17     57.31 o 
 -11   4   7     3202.03     3025.97     62.26 o 
  -9   4   7     1485.46     1307.92     49.36 o 
  -7   4   7    26047.07    25955.90    400.05 o 
  -5   4   7     4830.32     4640.26     69.63 o 
  -3   4   7        8.26       -1.09     11.80 o 
  -1   4   7     1518.94     1492.32     28.98 o 
   1   4   7    12126.88    12370.58    174.45 o 
   3   4   7     5598.95     5745.46     87.98 o 
   5   4   7        8.65       -6.17     17.48 o 
   7   4   7     6525.13     6676.89    196.43 o 
   9   4   7      601.14      638.74     30.44 o 
  11   4   7     6160.04     6081.79     99.55 o 
  13   4   7     1170.49     1130.09     54.51 o 
  15   4   7     1882.23     1946.71    111.07 o 
  17   4   7      344.76      379.36     44.81 o 
  19   4   7     4235.60     4093.80    132.83 o 
  21   4   7      705.42      816.21     81.97 o 
 -20   5   7       57.44      142.65     61.32 o 
 -18   5   7     2379.50     2216.01     80.95 o 
 -16   5   7     1698.90     1940.72     85.20 o 
 -14   5   7     1939.15     1947.70     70.15 o 
 -12   5   7       93.45       36.42     49.36 o 
 -10   5   7     3239.00     3079.47    256.07 o 
  -8   5   7      144.01      105.97     29.16 o 
  -6   5   7     5899.48     6084.21    114.79 o 
  -4   5   7     6953.71     6884.40    115.37 o 
  -2   5   7        3.77        8.46     19.27 o 
   0   5   7        1.71       16.80     20.57 o 
   2   5   7      205.73      199.32     22.07 o 
   4   5   7     5497.20     5702.69    111.20 o 
   6   5   7     1328.73     1413.95     91.53 o 
   8   5   7      386.36      286.05     32.51 o 
  10   5   7      721.17      602.78     41.14 o 
  12   5   7     2413.36     2481.74     72.54 o 
  14   5   7      815.08      779.06     56.67 o 
  16   5   7      104.67      107.22     48.34 o 
  18   5   7     1394.63     1495.11     87.91 o 
 -15   6   7     1047.92     1071.82     64.74 o 
 -13   6   7     1368.91     1397.71     69.97 o 
 -11   6   7      329.52      249.85     51.42 o 
  -9   6   7     9415.13     9631.10    224.68 o 
  -7   6   7     4278.43     4322.56    124.62 o 
  -5   6   7    13991.67    14656.30    307.78 o 
  -3   6   7      743.96      707.67     47.03 o 
  -1   6   7       11.31        6.42     33.94 o 
   1   6   7     1337.10     1316.65    164.54 o 
   3   6   7     1607.52     1520.12    110.04 o 
   5   6   7      244.46      199.56     31.62 o 
   7   6   7      224.60      165.71     32.61 o 
   9   6   7      558.90      540.79     49.41 o 
  11   6   7       58.54       47.76     53.48 o 
  13   6   7      660.25      688.97     63.25 o 
  -8   7   7       62.36       56.32    133.69 o 
  -6   7   7      440.37      320.73     64.74 o 
  -4   7   7     1776.36     1664.78    132.66 o 
  -2   7   7        0.08       62.44     52.36 o 
   0   7   7     1811.28     1855.73     81.04 o 
   2   7   7      880.83      811.33     67.28 o 
   4   7   7      388.56      324.51     83.30 o 
   6   7   7     1073.95      929.39    105.93 o 
   8   7   7      157.54      119.89     87.41 o 
 -26   0   8       12.68      -39.08     57.59 o 
 -24   0   8     4849.47     5520.48    209.79 o 
 -22   0   8     1865.54     1943.69     78.16 o 
 -20   0   8     2046.50     2299.51     57.59 o 
 -18   0   8    12647.92    13363.09    234.48 o 
 -16   0   8    50296.51    52940.21    843.29 o 
 -14   0   8     4955.47     5267.49     92.56 o 
 -12   0   8    23391.97    23019.81    359.94 o 
 -10   0   8     3146.42     3510.97     53.48 o 
  -8   0   8      788.51      950.25     18.51 o 
  -6   0   8    37510.55    38951.86    629.38 o 
  -4   0   8    51380.64    52024.94    795.99 o 
  -2   0   8    18875.22    18007.37    339.37 o 
   4   0   8     3903.51     4257.60     65.82 o 
   6   0   8     5751.32     5479.34    102.84 o 
   8   0   8     4095.35     3453.38     63.76 o 
  10   0   8    17527.78    16384.54    257.10 o 
  12   0   8      963.79      958.47     28.80 o 
  14   0   8     1297.09     1433.60     37.02 o 
  16   0   8     8375.64     7817.93    137.81 o 
  18   0   8     2009.11     1853.19     55.53 o 
  20   0   8      384.88      359.94     34.97 o 
  22   0   8     6266.47     6131.35    158.37 o 
  24   0   8     3562.43     3416.36    119.29 o 
 -27   1   8      112.18       68.99     61.70 o 
 -25   1   8     1685.58     1823.32     86.53 o 
 -23   1   8        0.28       40.42     44.22 o 
 -21   1   8      191.60      139.58     41.14 o 
 -19   1   8     3211.56     3448.81     58.17 o 
 -17   1   8     9691.39    10091.41    143.98 o 
 -15   1   8     3991.18     4273.27     58.78 o 
 -13   1   8      319.44      267.79     19.54 o 
 -11   1   8      522.94      671.79     13.37 o 
  -9   1   8    10029.87    10113.93    133.69 o 
  -7   1   8     2128.26     2109.36     56.56 o 
  -5   1   8     4503.98     4564.77     54.18 o 
  -3   1   8       21.82       26.90      4.36 o 
  -1   1   8     3685.34     4186.35     46.47 o 
   1   1   8     4279.21     4221.41     48.43 o 
   3   1   8     7586.24     7278.74     83.96 o 
   5   1   8    12588.50    12339.35    153.23 o 
   7   1   8     5905.80     5904.58    101.81 o 
   9   1   8     3691.70     3981.10     46.28 o 
  11   1   8     3935.11     4353.31     53.85 o 
  13   1   8     4711.71     4685.12     66.85 o 
  15   1   8      348.03      289.21     25.71 o 
  17   1   8      758.13      726.76     24.72 o 
  19   1   8       27.82        3.67     20.21 o 
  21   1   8      364.58      332.38     26.74 o 
  23   1   8      247.96      178.82     30.44 o 
  25   1   8      801.66      653.21     45.25 o 
 -26   2   8      493.23      466.85     56.77 o 
 -24   2   8     8287.79     8361.38    191.52 o 
 -22   2   8     2504.42     2732.38     71.98 o 
 -20   2   8      483.26      446.37     30.44 o 
 -18   2   8     1004.57      912.32     36.89 o 
 -16   2   8    19343.48    19558.82    462.78 o 
 -14   2   8    10008.48     9770.74    229.33 o 
 -12   2   8     1563.87     1424.21     37.02 o 
 -10   2   8     8199.30     8517.83    111.53 o 
  -8   2   8        4.15        5.14     13.37 o 
  -6   2   8    10787.32    11254.51    152.20 o 
  -4   2   8     1753.68     1786.60     23.70 o 
  -2   2   8    23382.68    22223.83    603.67 o 
   0   2   8   102635.75    99955.73   1593.00 o 
   2   2   8     2523.06     1758.86     45.25 o 
   4   2   8    29212.31    31271.96    413.42 o 
   6   2   8     7863.85     7403.23     81.39 o 
   8   2   8    26317.96    24562.15    276.86 o 
  10   2   8     5299.19     5004.24     60.34 o 
  12   2   8     3413.12     3350.42     48.87 o 
  14   2   8       60.40       61.36     17.27 o 
  16   2   8      668.55      599.71     24.68 o 
  18   2   8      621.05      634.42     27.52 o 
  20   2   8       10.68       13.26     21.05 o 
  22   2   8      683.17      642.43     48.34 o 
  24   2   8      432.73      508.27     60.03 o 
 -25   3   8      555.21      523.01     47.25 o 
 -23   3   8      221.18      160.15     39.50 o 
 -21   3   8     1291.15     1160.34     91.53 o 
 -19   3   8        2.54       53.08     29.16 o 
 -17   3   8        0.56       25.27     24.68 o 
 -15   3   8       67.76       33.82     19.59 o 
 -13   3   8       39.96       43.10     14.01 o 
 -11   3   8      187.84      125.17     13.76 o 
  -9   3   8      479.98      519.99     21.60 o 
  -7   3   8       83.38       57.40      8.72 o 
  -5   3   8      428.71      482.22     12.34 o 
  -3   3   8       20.68       12.34      8.73 o 
  -1   3   8     2256.41     2167.16     32.70 o 
   1   3   8      603.75      545.02     26.74 o 
   3   3   8     4172.39     4271.31     82.27 o 
   5   3   8       51.14       42.74      7.36 o 
   7   3   8       19.79       24.68     13.37 o 
   9   3   8      271.56      227.34     39.08 o 
  11   3   8     2543.54     2413.12     42.89 o 
  13   3   8     6694.88     6790.42    101.91 o 
  15   3   8     1335.62     1353.61     55.53 o 
  17   3   8     1961.08     2049.57     84.33 o 
  19   3   8        1.49        8.84     28.65 o 
  21   3   8      325.74      300.74     43.91 o 
  23   3   8      243.15      330.26     55.34 o 
 -22   4   8     5654.10     5957.53    183.36 o 
 -20   4   8      645.07      584.53     49.08 o 
 -18   4   8      868.52      867.78     47.62 o 
 -16   4   8     2281.80     2379.91     65.83 o 
 -14   4   8     4071.73     4056.64    133.69 o 
 -12   4   8      131.13       99.74     26.88 o 
 -10   4   8      477.99      476.49     25.49 o 
  -8   4   8      304.80      265.02     40.11 o 
  -6   4   8        0.15       29.82     19.54 o 
  -4   4   8     2610.36     2578.70     59.65 o 
  -2   4   8    16368.17    15892.64    207.06 o 
   0   4   8     4386.90     4207.80     70.61 o 
   2   4   8     3804.56     3746.51     62.54 o 
   4   4   8      302.36      371.71     25.71 o 
   6   4   8     8300.37     8272.64    153.51 o 
   8   4   8    14700.77    14985.44    283.84 o 
  10   4   8        0.16        7.67     15.80 o 
  12   4   8     1376.44     1298.94     38.03 o 
  14   4   8     3086.09     3021.30    126.49 o 
  16   4   8       37.76       55.17     36.56 o 
  18   4   8     1630.33     1714.78    113.12 o 
  20   4   8       17.14       77.53     47.12 o 
 -19   5   8       36.00       13.93     45.02 o 
 -17   5   8      186.94      174.91     51.42 o 
 -15   5   8      146.14      116.87     64.79 o 
 -13   5   8       52.85       98.21     37.02 o 
 -11   5   8     1806.69     2082.38     70.07 o 
  -9   5   8     2053.09     1918.90     57.10 o 
  -7   5   8     1110.74     1073.82     37.73 o 
  -5   5   8      313.23      251.41     23.96 o 
  -3   5   8     5688.43     5652.65     93.86 o 
  -1   5   8      428.06      439.78     25.70 o 
   1   5   8    10041.11    10343.00    167.75 o 
   3   5   8      321.22      352.87     25.17 o 
   5   5   8      391.40      322.06     36.01 o 
   7   5   8       64.42       81.68     24.68 o 
   9   5   8        5.10      -16.40     44.22 o 
  11   5   8        7.07        1.26     38.05 o 
  13   5   8        0.26        3.92     38.52 o 
  15   5   8     2557.43     2591.90    135.75 o 
  17   5   8       53.50       10.87     47.42 o 
 -16   6   8       46.20       32.91     61.08 o 
 -14   6   8      212.64      205.83    127.52 o 
 -12   6   8      653.03      528.42    119.29 o 
 -10   6   8     1580.44     1671.67     70.16 o 
  -8   6   8      298.36      277.25     67.87 o 
  -6   6   8     7218.25     7427.65    177.16 o 
  -4   6   8     1148.68     1084.96     49.80 o 
  -2   6   8       64.48       49.09     31.45 o 
   0   6   8       38.18       40.05     30.85 o 
   2   6   8     1975.44     2109.43    131.64 o 
   4   6   8      945.87     1014.35     50.25 o 
   6   6   8       20.74       44.02     37.02 o 
   8   6   8      351.73      336.31     44.97 o 
  10   6   8      337.35      238.40     43.49 o 
  12   6   8     5043.28     5128.28    225.22 o 
  14   6   8       47.45      -38.85     63.10 o 
  -9   7   8      979.36      935.45    226.25 o 
  -7   7   8       35.38       12.12    146.03 o 
  -5   7   8      603.56      545.48     65.44 o 
  -3   7   8       41.89       86.59     55.80 o 
  -1   7   8     3582.82     3826.70    126.50 o 
   1   7   8      588.62      585.76     65.03 o 
   3   7   8     1202.48     1136.46     79.96 o 
   5   7   8     2666.35     2737.73    218.02 o 
   7   7   8        5.98      -23.24     71.88 o 
 -26   1   9     1331.12     1291.51     89.47 o 
 -24   1   9     1046.74     1064.18     61.76 o 
 -22   1   9     6241.79     6598.01    125.50 o 
 -20   1   9    23817.59    24972.76    374.60 o 
 -18   1   9     4177.61     4416.69     84.33 o 
 -16   1   9     1618.89     1706.58     30.44 o 
 -14   1   9      203.55      170.98     12.30 o 
 -12   1   9      187.00      170.85     13.37 o 
 -10   1   9     8666.27     8950.42    106.71 o 
  -8   1   9     4143.94     4319.51     49.36 o 
  -6   1   9     1354.56     1060.14     17.44 o 
  -4   1   9     1678.72     1994.81     61.70 o 
  -2   1   9    21231.38    21618.54    241.22 o 
   0   1   9     8042.50     7944.11    128.55 o 
   2   1   9     6530.15     5789.44     69.68 o 
   4   1   9     2728.77     2831.86     62.73 o 
   6   1   9    11973.11    11903.54    234.48 o 
   8   1   9    13318.68    13260.81    154.89 o 
  10   1   9    10961.14    10638.86    127.88 o 
  12   1   9     4421.42     4405.93     56.22 o 
  14   1   9     2448.64     2208.60     60.68 o 
  16   1   9     1125.67     1069.18     46.28 o 
  18   1   9       65.72       47.06     19.54 o 
  20   1   9       36.26       69.87     25.17 o 
  22   1   9       14.08       36.17     29.16 o 
  24   1   9     2721.97     2582.99     74.38 o 
 -25   2   9      422.22      301.99     50.65 o 
 -23   2   9     3356.16     3336.70     83.16 o 
 -21   2   9        0.33       21.09     31.24 o 
 -19   2   9        5.82       -1.69     24.60 o 
 -17   2   9       29.09      -26.74     26.74 o 
 -15   2   9     5050.90     4789.27    153.23 o 
 -13   2   9     1617.44     1620.15     32.00 o 
 -11   2   9      498.07      584.47     29.82 o 
  -9   2   9     5982.72     6282.04    100.78 o 
  -7   2   9     6486.87     6102.53    192.31 o 
  -5   2   9      310.43      276.95      9.26 o 
  -3   2   9     2392.21     2345.08     28.11 o 
  -1   2   9     6532.40     6402.63     68.16 o 
   1   2   9    34067.09    34468.29    495.69 o 
   3   2   9     4663.73     4594.99     50.84 o 
   5   2   9     5918.77     6068.63     70.67 o 
   7   2   9    11918.53    12057.96    179.97 o 
   9   2   9     1824.22     1815.54     30.85 o 
  11   2   9     2012.39     2048.96     36.27 o 
  13   2   9    10073.96     9912.46    124.44 o 
  15   2   9     5426.05     5326.06     78.17 o 
  17   2   9     4209.51     3992.94     66.15 o 
  19   2   9     3330.68     3391.45     66.85 o 
  21   2   9     1895.33     1859.22     57.43 o 
  23   2   9      795.63      834.73     46.36 o 
 -24   3   9     1690.15     1787.39     70.53 o 
 -22   3   9     8250.46     8037.39    276.64 o 
 -20   3   9     1160.64     1340.20     47.25 o 
 -18   3   9     5258.01     5316.24     98.87 o 
 -16   3   9        0.04        4.52     28.65 o 
 -14   3   9        0.48       20.10     15.22 o 
 -12   3   9     3581.66     3418.28     55.64 o 
 -10   3   9      738.73      771.73     23.13 o 
  -8   3   9     2135.20     2216.05     35.43 o 
  -6   3   9     2561.74     2427.72     35.08 o 
  -4   3   9    18842.98    17930.69    216.57 o 
  -2   3   9     3816.38     3900.08     51.89 o 
   0   3   9     1429.57     1360.71     24.72 o 
   2   3   9     3632.97     3858.26     54.86 o 
   4   3   9     2012.59     1836.15     30.44 o 
   6   3   9     5219.14     4990.30     74.05 o 
   8   3   9     6638.55     6303.30     99.76 o 
  10   3   9     1161.55     1143.45     31.88 o 
  12   3   9     1819.45     1687.69     38.36 o 
  14   3   9     1086.57     1155.62     47.31 o 
  16   3   9      568.97      496.96     29.58 o 
  18   3   9       39.39       39.08     27.38 o 
  20   3   9       28.26       -5.95     67.87 o 
  22   3   9       49.64      133.22     50.84 o 
 -23   4   9        0.11       43.10     55.53 o 
 -21   4   9     4714.49     4644.94    128.61 o 
 -19   4   9     2914.95     2771.65     77.86 o 
 -17   4   9      716.32      723.73     97.70 o 
 -15   4   9      647.65      615.92     82.27 o 
 -13   4   9     5187.74     4731.99     99.26 o 
 -11   4   9      362.80      363.58     37.02 o 
  -9   4   9     2103.82     2140.48     53.48 o 
  -7   4   9      860.87      942.64     34.15 o 
  -5   4   9     1124.61     1114.86     30.44 o 
  -3   4   9     8761.55     8590.14    119.98 o 
  -1   4   9     1565.05     1451.82     31.24 o 
   1   4   9       22.28       22.40     12.85 o 
   3   4   9     3065.49     2882.33     51.25 o 
   5   4   9    24212.86    24086.41    347.75 o 
   7   4   9     5876.14     5714.33    104.71 o 
   9   4   9    22811.09    22949.93    362.06 o 
  11   4   9      275.25      317.62     26.74 o 
  13   4   9     8663.67     8827.44    148.18 o 
  15   4   9      750.84      752.70     41.41 o 
  17   4   9    12195.58    12928.81    275.77 o 
  19   4   9     1881.71     1740.41     87.55 o 
 -20   5   9        0.38       44.89     46.71 o 
 -18   5   9     1025.10      744.70    100.78 o 
 -16   5   9      223.01      149.08     39.92 o 
 -14   5   9       30.93       54.11     35.08 o 
 -12   5   9      339.30      271.83     68.90 o 
 -10   5   9     4877.07     4883.20    165.57 o 
  -8   5   9       52.19       54.70     31.88 o 
  -6   5   9     1585.46     1566.57     52.45 o 
  -4   5   9     5462.03     5319.80    199.51 o 
  -2   5   9     6306.95     6426.68    104.59 o 
   0   5   9      702.58      666.57     64.79 o 
   2   5   9     5776.15     5667.85    113.00 o 
   4   5   9      327.30      237.26     27.02 o 
   6   5   9      215.06      113.91     27.52 o 
   8   5   9       97.72      135.33     31.11 o 
  10   5   9     1939.60     1931.65     67.34 o 
  12   5   9     2297.09     2239.55     64.12 o 
  14   5   9     2955.88     2985.27    145.01 o 
  16   5   9       34.03       37.38     48.91 o 
  18   5   9     1243.89     1095.73    110.04 o 
 -15   6   9       23.27       39.62    100.78 o 
 -13   6   9        2.69       50.30     55.87 o 
 -11   6   9     1157.45     1232.82     79.07 o 
  -9   6   9      324.33      359.01     48.91 o 
  -7   6   9      490.12      402.58     90.50 o 
  -5   6   9     4064.36     4056.51     93.75 o 
  -3   6   9        1.70      -10.87     29.62 o 
  -1   6   9     1357.81     1195.72     54.51 o 
   1   6   9     1129.12     1147.11     52.68 o 
   3   6   9     5287.55     5434.28    117.84 o 
   5   6   9     8806.87     9313.75    176.17 o 
   7   6   9     4578.43     4720.08    176.89 o 
   9   6   9     3052.27     3266.02    105.93 o 
  11   6   9       63.84      109.59     47.31 o 
  13   6   9      633.55      657.39     67.34 o 
  -8   7   9     1450.36     1354.77    207.74 o 
  -6   7   9      782.95      768.74     72.80 o 
  -4   7   9      851.18      784.63     71.33 o 
  -2   7   9      194.16      184.20     59.65 o 
   0   7   9       28.23      142.32     71.99 o 
   2   7   9      760.72      710.68    111.07 o 
   4   7   9       45.99       38.30     80.22 o 
   6   7   9      566.28      338.07     53.47 o 
 -26   0  10     2319.91     2459.94    152.20 o 
 -24   0  10     1347.13     1248.48    109.01 o 
 -22   0  10     1303.27     1390.40     65.82 o 
 -20   0  10     3054.59     3095.50     71.99 o 
 -18   0  10       43.96       47.31     20.57 o 
 -16   0  10     8003.68     8177.87    143.98 o 
 -14   0  10     2449.62     2581.30     51.42 o 
 -12   0  10    34001.51    35210.52    610.87 o 
 -10   0  10       75.40       55.53     10.28 o 
  -8   0  10      437.04      448.38     16.45 o 
  -6   0  10     9818.69     9866.52    160.43 o 
  -4   0  10    14688.56    15432.24    255.04 o 
  -2   0  10       71.78      141.92      8.23 o 
   0   0  10      781.73      691.09     20.57 o 
   2   0  10    11932.58    10382.77    222.14 o 
   4   0  10      461.38      425.76     14.40 o 
   6   0  10      623.17      629.38     20.57 o 
   8   0  10     7355.05     7745.94    131.64 o 
  10   0  10     5965.06     6061.42    106.95 o 
  12   0  10    17051.16    16672.50    292.07 o 
  14   0  10    12495.03    12435.47    197.45 o 
  16   0  10    24841.15    24278.58    419.59 o 
  18   0  10     3688.13     3753.68     88.44 o 
  20   0  10     5886.21     6036.74    152.20 o 
  22   0  10     4396.48     4527.04    148.09 o 
  24   0  10     2445.67     1931.34    102.84 o 
 -25   1  10      198.51      132.24     69.93 o 
 -23   1  10     3050.83     3029.54     71.98 o 
 -21   1  10        0.49        4.00     25.17 o 
 -19   1  10     5325.10     5421.80    230.36 o 
 -17   1  10      493.47      490.93     21.16 o 
 -15   1  10     4386.82     4398.46     65.82 o 
 -13   1  10     2802.78     2849.49     38.36 o 
 -11   1  10     1042.87      954.45     16.74 o 
  -9   1  10    12048.47    12461.08    142.31 o 
  -7   1  10    10581.47    11102.85    129.46 o 
  -5   1  10     6399.08     6723.14    102.84 o 
  -3   1  10    10167.39    10270.97    116.53 o 
  -1   1  10    46122.88    46733.49    641.88 o 
   1   1  10    20869.97    21556.44    247.87 o 
   3   1  10      654.70      506.86     12.34 o 
   5   1  10     2460.50     2549.32     33.94 o 
   7   1  10     8168.68     8196.96    169.69 o 
   9   1  10     1579.41     1766.35     28.33 o 
  11   1  10      277.65      280.64     12.30 o 
  13   1  10       14.18       15.94     11.36 o 
  15   1  10     3462.49     3464.33     55.04 o 
  17   1  10        1.18      -13.76     18.24 o 
  19   1  10       21.08       51.02     26.06 o 
  21   1  10     2254.75     2204.49     56.67 o 
  23   1  10      648.31      620.67     41.88 o 
 -26   2  10      637.13      581.44     57.82 o 
 -24   2  10        4.05      -34.54     34.54 o 
 -22   2  10     2042.61     2057.74    106.95 o 
 -20   2  10       17.56       48.52     24.60 o 
 -18   2  10       88.22       56.91     21.24 o 
 -16   2  10     6021.99     5716.47     85.00 o 
 -14   2  10    14707.76    14729.05    414.45 o 
 -12   2  10      383.87      439.64     17.79 o 
 -10   2  10      208.16      185.46     12.85 o 
  -8   2  10     8083.90     8236.80    145.00 o 
  -6   2  10     5153.63     5571.73    115.18 o 
  -4   2  10     5469.80     5400.59     60.62 o 
  -2   2  10        8.45       17.92      4.94 o 
   0   2  10      136.03      128.91     17.48 o 
   2   2  10     4619.94     4472.32     59.15 o 
   4   2  10     7378.60     7330.29    104.90 o 
   6   2  10     5046.81     5031.13     85.36 o 
   8   2  10     5237.44     5104.63    126.49 o 
  10   2  10     4242.37     4162.31     52.12 o 
  12   2  10      568.95      584.03     65.82 o 
  14   2  10    26094.36    26235.94    327.38 o 
  16   2  10     1020.40     1004.63     29.58 o 
  18   2  10     2362.31     2359.46     51.25 o 
  20   2  10     3941.05     3995.04     79.95 o 
  22   2  10     7065.49     7109.69    172.48 o 
 -23   3  10      120.43      113.86     38.52 o 
 -21   3  10     4449.33     4451.08     99.43 o 
 -19   3  10        2.47      -13.45     28.11 o 
 -17   3  10       11.11       34.97     22.62 o 
 -15   3  10     4175.04     4065.54     76.99 o 
 -13   3  10    13267.77    12798.62    218.02 o 
 -11   3  10    18540.53    18349.06    250.97 o 
  -9   3  10     7312.04     6930.06    102.50 o 
  -7   3  10     1342.59     1326.46     26.74 o 
  -5   3  10     1780.73     1806.72     39.08 o 
  -3   3  10    22717.85    22837.23    804.21 o 
  -1   3  10    21109.72    21027.47    273.80 o 
   1   3  10    22854.95    22928.59    656.12 o 
   3   3  10     2538.78     2565.26     39.49 o 
   5   3  10     1129.93     1175.43     32.91 o 
   7   3  10      894.05      902.62     76.10 o 
   9   3  10     4713.88     4461.93    141.92 o 
  11   3  10     6714.23     6703.25     94.81 o 
  13   3  10        9.31       10.28     51.42 o 
  15   3  10      275.33      330.30     30.16 o 
  17   3  10       24.53       35.55     29.62 o 
  19   3  10       20.60      -12.15     32.91 o 
  21   3  10       42.41        2.12     50.34 o 
 -22   4  10       92.25       10.86     48.59 o 
 -20   4  10      105.49      -33.75     49.36 o 
 -18   4  10      570.54      567.35     41.41 o 
 -16   4  10     4301.18     3995.97     93.59 o 
 -14   4  10      242.01      306.71     31.46 o 
 -12   4  10      935.72      886.60     30.54 o 
 -10   4  10      580.95      555.00     29.09 o 
  -8   4  10     6151.95     6239.15    155.29 o 
  -6   4  10     1280.69     1354.35     39.03 o 
  -4   4  10     3884.01     3715.63     56.72 o 
  -2   4  10      833.20      806.44     51.42 o 
   0   4  10       30.41       38.77     14.33 o 
   2   4  10      781.23      786.53     28.33 o 
   4   4  10     7865.85     8003.67    120.65 o 
   6   4  10      635.59      718.99     35.76 o 
   8   4  10       46.83      -11.51     22.07 o 
  10   4  10      258.11      316.65     90.50 o 
  12   4  10      553.21      532.38     31.96 o 
  14   4  10      644.31      568.18     37.29 o 
  16   4  10     1832.37     1727.81     61.28 o 
  18   4  10     2727.15     2674.72     94.26 o 
  20   4  10      468.54      435.36     66.71 o 
 -19   5  10      868.07      783.59     66.03 o 
 -17   5  10     2197.74     2209.07    141.92 o 
 -15   5  10     1775.26     1860.79     65.83 o 
 -13   5  10    11260.86    11740.06    377.42 o 
 -11   5  10     8438.96     8542.63    255.04 o 
  -9   5  10     3464.69     3288.02     81.42 o 
  -7   5  10     1030.50     1006.03     60.68 o 
  -5   5  10       54.09       67.13     23.70 o 
  -3   5  10     5397.33     5625.38    108.34 o 
  -1   5  10     6746.17     7126.79    212.88 o 
   1   5  10    14855.02    15650.14    253.97 o 
   3   5  10     2891.95     2986.74     74.13 o 
   5   5  10      358.01      382.50     31.55 o 
   7   5  10       25.53       70.12     29.27 o 
   9   5  10     5027.48     4932.84    105.42 o 
  11   5  10      333.13      284.88     34.98 o 
  13   5  10        0.30       -7.51     49.36 o 
  15   5  10      493.89      458.03     63.76 o 
  17   5  10       70.06      184.93     63.20 o 
 -14   6  10       35.79       66.08     81.24 o 
 -12   6  10      256.10      192.13     56.34 o 
 -10   6  10     2612.35     2539.11    105.30 o 
  -8   6  10     1109.98     1009.59     78.16 o 
  -6   6  10      196.98      227.79     34.88 o 
  -4   6  10       84.94       68.29     35.58 o 
  -2   6  10     4372.40     4495.90    118.59 o 
   0   6  10      202.03      211.07     46.56 o 
   2   6  10     3439.14     3526.51     95.29 o 
   4   6  10       27.32        9.40     42.16 o 
   6   6  10     1262.92     1222.35     62.73 o 
   8   6  10       54.38       96.83     59.65 o 
  10   6  10      852.52      842.88     55.55 o 
  12   6  10      866.36      934.20    119.29 o 
  -7   7  10      201.01       98.60     57.45 o 
  -5   7  10       34.47        8.28     44.50 o 
  -3   7  10      237.17      196.65    128.55 o 
  -1   7  10     4776.25     5131.62    276.64 o 
   1   7  10      543.38      515.23     71.47 o 
   3   7  10     5551.18     5861.17    191.33 o 
   5   7  10        0.85      -60.68     60.68 o 
 -26   1  11       19.62       16.45     46.54 o 
 -24   1  11      286.99      302.29     55.53 o 
 -22   1  11     3276.85     3312.61     74.89 o 
 -20   1  11      115.48       56.18     63.76 o 
 -18   1  11     2286.07     2310.73     44.86 o 
 -16   1  11     8242.03     8163.11    112.74 o 
 -14   1  11     7071.19     7122.94     95.17 o 
 -12   1  11     5304.01     5326.75     66.71 o 
 -10   1  11    15919.84    15672.51    182.43 o 
  -8   1  11    26777.38    26499.76    385.65 o 
  -6   1  11    15325.31    14720.74    175.69 o 
  -4   1  11     4739.00     4252.86     46.47 o 
  -2   1  11       94.66       85.66      4.94 o 
   0   1  11      463.68      446.67      8.72 o 
   2   1  11     1418.60     1597.27     43.19 o 
   4   1  11    16984.03    17011.07    306.46 o 
   6   1  11     1624.80     1098.80     17.48 o 
   8   1  11    47662.87    46946.75    650.26 o 
  10   1  11    18174.83    17750.62    200.77 o 
  12   1  11      146.63      162.91     23.65 o 
  14   1  11     1534.09     1578.78     33.60 o 
  16   1  11    24427.22    24439.35    296.31 o 
  18   1  11    16247.78    16492.22    336.29 o 
  20   1  11      437.17      400.99     31.24 o 
  22   1  11      524.43      450.19     58.62 o 
  24   1  11       24.05       49.68     37.48 o 
 -25   2  11      300.06      252.22     52.30 o 
 -23   2  11      669.36      758.55    129.58 o 
 -21   2  11      438.97      423.62     42.16 o 
 -19   2  11     1098.32     1093.77     40.03 o 
 -17   2  11     4001.57     3893.16    105.93 o 
 -15   2  11      571.34      563.20     22.23 o 
 -13   2  11     4440.17     4164.39    181.00 o 
 -11   2  11     3464.03     3624.13    102.84 o 
  -9   2  11      710.37      724.10     19.59 o 
  -7   2  11    14345.80    14237.35    195.31 o 
  -5   2  11     4039.57     4013.48     48.87 o 
  -3   2  11    13523.76    14722.85    233.45 o 
  -1   2  11     3904.09     3636.25     42.10 o 
   1   2  11    15915.03    15721.80    199.50 o 
   3   2  11     2791.44     2984.57     43.63 o 
   5   2  11      797.94      801.86     16.68 o 
   7   2  11     6843.41     6342.96    149.12 o 
   9   2  11     1087.94     1036.73     20.36 o 
  11   2  11    19326.98    19260.71    292.07 o 
  13   2  11      229.39      184.83     17.79 o 
  15   2  11      511.77      546.24     25.70 o 
  17   2  11       85.21       75.96     20.21 o 
  19   2  11      297.81      299.35     29.09 o 
  21   2  11       38.02        5.08     33.02 o 
  23   2  11      317.82      324.22     65.82 o 
 -24   3  11     1340.62     1442.37     66.48 o 
 -22   3  11      609.78      569.30     47.93 o 
 -20   3  11       36.84       39.03     28.98 o 
 -18   3  11      559.61      489.16     55.53 o 
 -16   3  11     7824.72     8005.37    146.09 o 
 -14   3  11    12103.88    12050.02    179.58 o 
 -12   3  11       67.98       34.43     16.68 o 
 -10   3  11      978.91     1093.41     62.73 o 
  -8   3  11    22032.56    21579.81    274.98 o 
  -6   3  11    38043.47    38104.31    494.13 o 
  -4   3  11      444.75      449.94     15.43 o 
  -2   3  11      163.27      121.70      9.37 o 
   0   3  11       95.26       93.59      7.73 o 
   2   3  11     7900.23     7789.45    106.05 o 
   4   3  11      555.14      585.03     14.72 o 
   6   3  11    21866.48    21804.05    277.75 o 
   8   3  11    15237.79    15139.80    230.20 o 
  10   3  11    12733.56    12868.14    168.88 o 
  12   3  11     1395.15     1368.66     35.43 o 
  14   3  11     4966.28     5038.64     83.16 o 
  16   3  11     9552.03     9311.52    174.18 o 
  18   3  11     1506.51     1407.71     57.59 o 
  20   3  11      295.71      253.97     50.39 o 
  22   3  11     2026.45     1977.53    242.70 o 
 -21   4  11        0.63       20.75     36.19 o 
 -19   4  11      755.96      579.49     48.70 o 
 -17   4  11     1381.83     1271.11     60.15 o 
 -15   4  11     4132.42     3995.65    106.95 o 
 -13   4  11       42.72       11.16     35.99 o 
 -11   4  11     4560.31     4423.61    160.43 o 
  -9   4  11     6497.19     6302.06    111.14 o 
  -7   4  11      565.18      571.22     28.33 o 
  -5   4  11     9259.32     8798.93    143.19 o 
  -3   4  11     2548.27     2605.36     43.34 o 
  -1   4  11        0.81       -7.11     15.80 o 
   1   4  11      587.86      568.80     33.94 o 
   3   4  11     8343.93     8445.24    137.79 o 
   5   4  11     6971.18     6699.71    112.16 o 
   7   4  11      106.62       90.61     23.70 o 
   9   4  11     3371.34     3290.02     74.89 o 
  11   4  11      757.07      716.04     38.41 o 
  13   4  11     1745.64     1805.25     53.37 o 
  15   4  11     1208.77     1131.72     47.93 o 
  17   4  11     1749.06     1794.15    116.21 o 
  19   4  11      588.93      451.37     62.76 o 
 -18   5  11      240.22      122.60     46.36 o 
 -16   5  11        0.26      -16.73     32.92 o 
 -14   5  11     1954.43     1856.48     65.07 o 
 -12   5  11     1091.69     1028.35     69.93 o 
 -10   5  11     1911.58     1738.45     87.41 o 
  -8   5  11      803.34      825.16     47.25 o 
  -6   5  11     1026.01     1060.81     37.81 o 
  -4   5  11        1.31       11.83     28.12 o 
  -2   5  11     1305.90     1296.99     43.91 o 
   0   5  11      192.74      172.53     23.96 o 
   2   5  11       18.53        8.73     23.18 o 
   4   5  11       14.42       38.76     28.11 o 
   6   5  11      789.86      615.78     37.07 o 
   8   5  11      254.37      267.69     33.97 o 
  10   5  11     3377.15     3520.90     92.28 o 
  12   5  11      107.86      135.99     36.56 o 
  14   5  11      219.10      247.90     40.41 o 
  16   5  11        2.67       27.44     48.71 o 
 -15   6  11       66.46       15.15     62.76 o 
 -13   6  11      253.05      288.41    136.78 o 
 -11   6  11      152.48      146.40     63.76 o 
  -9   6  11     1403.31     1227.11     62.69 o 
  -7   6  11     1693.82     1684.82     76.28 o 
  -5   6  11      216.06      203.13     39.18 o 
  -3   6  11       24.79        3.19     33.06 o 
  -1   6  11      464.10      445.95     47.25 o 
   1   6  11      624.27      570.48     66.85 o 
   3   6  11      157.88      131.11     37.41 o 
   5   6  11        0.73       38.67     90.50 o 
   7   6  11     1279.12     1175.86     61.18 o 
   9   6  11      465.39      422.10     45.38 o 
  11   6  11      169.99      159.66     59.65 o 
  13   6  11       20.41        0.84     60.88 o 
  -6   7  11        0.50       36.70     59.71 o 
  -4   7  11      929.36      791.45     81.80 o 
  -2   7  11     7232.80     7674.93    253.46 o 
   0   7  11        8.04      -25.93     64.78 o 
   2   7  11      498.00      237.04     68.53 o 
   4   7  11     2168.40     2314.04     98.77 o 
 -26   0  12     6608.61     6602.36    298.24 o 
 -24   0  12       36.88       16.45     59.65 o 
 -22   0  12    15892.82    17986.80    419.59 o 
 -20   0  12    23284.19    25214.43    557.40 o 
 -18   0  12     8115.83     7813.82    148.09 o 
 -16   0  12      102.83      176.89     20.57 o 
 -14   0  12    33910.89    33846.86    553.28 o 
 -12   0  12    31643.77    31055.77    518.32 o 
 -10   0  12     1738.03     1960.14     43.19 o 
  -8   0  12     3684.61     4090.99     71.99 o 
  -6   0  12     3458.85     3889.43     76.10 o 
  -4   0  12      509.02      460.73     18.51 o 
  -2   0  12    42057.43    41697.70    808.33 o 
   0   0  12     2995.84     3377.28     61.70 o 
   2   0  12     5561.45     4884.92     86.39 o 
   4   0  12     1421.34     1353.38     28.80 o 
   6   0  12    10975.90    10477.39    164.54 o 
   8   0  12      325.90      448.38     20.57 o 
  10   0  12     1346.39     1266.99     37.02 o 
  12   0  12     1478.10     1353.38     39.08 o 
  14   0  12        6.01       -4.11     18.51 o 
  16   0  12       32.46       37.02     26.74 o 
  18   0  12       93.60       49.36     32.91 o 
  20   0  12     6252.52     6180.71    154.26 o 
  22   0  12     2526.62     2437.32     98.73 o 
  24   0  12     2325.59     2328.31    113.12 o 
 -25   1  12      611.26      559.35     60.09 o 
 -23   1  12     3256.61     3587.76    176.89 o 
 -21   1  12     1029.38      959.75     36.01 o 
 -19   1  12     1083.97      961.16     30.44 o 
 -17   1  12      441.80      367.29     17.79 o 
 -15   1  12     6092.51     5993.61     86.09 o 
 -13   1  12      995.74     1073.04     21.05 o 
 -11   1  12     2109.40     2221.49     46.28 o 
  -9   1  12      123.80      193.05     10.28 o 
  -7   1  12        1.50       11.31      7.20 o 
  -5   1  12     1384.61     1566.40     22.51 o 
  -3   1  12      642.21      670.47     20.57 o 
  -1   1  12     7848.25     8403.22    199.51 o 
   1   1  12    19438.51    18766.99    242.70 o 
   3   1  12     4776.31     4991.04     60.26 o 
   5   1  12     2503.17     2522.77     32.00 o 
   7   1  12      269.67      239.62     10.18 o 
   9   1  12    12728.44    12605.17    152.28 o 
  11   1  12     1136.47     1156.84     28.80 o 
  13   1  12      227.69      230.48     18.64 o 
  15   1  12     9483.59     9564.41    128.56 o 
  17   1  12     1203.26     1118.58     31.90 o 
  19   1  12      902.34      765.19     48.34 o 
  21   1  12      166.62      121.35     34.97 o 
  23   1  12     1799.66     1858.28     78.16 o 
 -24   2  12     1689.05     1549.97     68.36 o 
 -22   2  12     5694.20     5754.92    155.29 o 
 -20   2  12     5638.13     5700.78    109.21 o 
 -18   2  12     1236.30     1246.23     39.19 o 
 -16   2  12     2738.62     2716.34     57.59 o 
 -14   2  12     7888.99     7773.03    111.07 o 
 -12   2  12     9253.77     8846.83    219.05 o 
 -10   2  12    14536.27    14353.45    218.02 o 
  -8   2  12      117.27      130.74     12.30 o 
  -6   2  12     4691.51     5212.44     59.30 o 
  -4   2  12     6578.29     6845.75     73.80 o 
  -2   2  12     8468.86     9167.32    107.23 o 
   0   2  12     9808.90    10253.62    177.91 o 
   2   2  12     8071.16     7920.06    168.66 o 
   4   2  12    10621.52     9962.13    124.53 o 
   6   2  12     8338.48     8319.19    218.02 o 
   8   2  12     2482.11     2466.03     48.33 o 
  10   2  12       76.89       94.41     14.40 o 
  12   2  12     1707.93     1641.15     58.62 o 
  14   2  12        4.88       -7.54     16.74 o 
  16   2  12     1170.84     1172.21     84.33 o 
  18   2  12      165.12      126.91     39.08 o 
  20   2  12       67.60       84.24     31.11 o 
  22   2  12     5415.17     5582.39    145.78 o 
 -23   3  12     1311.43     1168.76    119.29 o 
 -21   3  12      130.40       89.75     53.48 o 
 -19   3  12      558.21      477.57     38.55 o 
 -17   3  12     3863.57     3657.12     86.39 o 
 -15   3  12    10901.75    10609.36    162.53 o 
 -13   3  12     1251.66     1354.33     63.76 o 
 -11   3  12     1731.44     1664.44     35.61 o 
  -9   3  12     3021.44     3061.12     50.03 o 
  -7   3  12     2598.64     2403.66     42.10 o 
  -5   3  12      928.75      937.62     20.21 o 
  -3   3  12      394.73      372.34     13.31 o 
  -1   3  12    15051.53    15367.13    273.56 o 
   1   3  12      546.73      532.94     38.05 o 
   3   3  12     3806.07     3758.47     58.12 o 
   5   3  12     1985.18     1997.37     36.89 o 
   7   3  12       68.80       31.46     12.30 o 
   9   3  12     2418.84     2405.32    102.84 o 
  11   3  12    10834.84    10831.02    157.60 o 
  13   3  12     5308.45     5411.22     99.76 o 
  15   3  12     7859.94     7913.68    129.42 o 
  17   3  12     1296.38     1347.20     47.86 o 
  19   3  12       43.99       32.91     46.28 o 
  21   3  12     2905.29     2990.09     99.76 o 
 -22   4  12      904.07      863.30     63.21 o 
 -20   4  12     1636.32     1564.92     68.50 o 
 -18   4  12     3550.38     3440.21     99.76 o 
 -16   4  12      122.88       77.24     31.77 o 
 -14   4  12     5950.13     5983.44    122.50 o 
 -12   4  12     2793.10     2933.08     59.58 o 
 -10   4  12     3472.10     3475.72     64.41 o 
  -8   4  12      573.22      581.79     30.44 o 
  -6   4  12     6588.28     6515.58    208.77 o 
  -4   4  12      131.11      127.23     39.08 o 
  -2   4  12     5612.43     5628.39    101.81 o 
   0   4  12      101.37       44.53     16.30 o 
   2   4  12     2496.00     2449.73     50.84 o 
   4   4  12     8897.77     9185.30    149.46 o 
   6   4  12      569.14      551.06     31.88 o 
   8   4  12      606.51      695.37     36.27 o 
  10   4  12     1679.36     1742.92     56.56 o 
  12   4  12     1615.23     1703.50     50.86 o 
  14   4  12     2427.66     2534.23     68.46 o 
  16   4  12      890.34      926.96     50.14 o 
  18   4  12       98.15        4.57     37.29 o 
 -19   5  12      719.36      652.82    156.32 o 
 -17   5  12     2108.57     2061.63    109.01 o 
 -15   5  12      463.70      383.94     65.43 o 
 -13   5  12     4674.20     4624.69    198.48 o 
 -11   5  12        0.09      -29.04     35.58 o 
  -9   5  12     1271.23     1240.47     48.87 o 
  -7   5  12       10.65       38.27     27.18 o 
  -5   5  12     3132.70     3175.06     72.92 o 
  -3   5  12        2.49       -2.66     24.68 o 
  -1   5  12     4207.43     4330.52     87.26 o 
   1   5  12        0.36       -9.26     21.82 o 
   3   5  12     2015.90     2249.27    156.32 o 
   5   5  12      693.77      586.42     42.44 o 
   7   5  12      888.85      874.22     43.63 o 
   9   5  12      633.88      598.10     42.01 o 
  11   5  12     5211.53     5515.52    122.37 o 
  13   5  12     4740.73     4893.66    240.65 o 
  15   5  12     4388.63     4578.80    149.12 o 
 -14   6  12       15.66      -16.95     50.88 o 
 -12   6  12     2612.13     2777.34    130.06 o 
 -10   6  12     3766.17     3995.19    123.41 o 
  -8   6  12      125.17       51.23     36.11 o 
  -6   6  12      157.01       91.24     34.15 o 
  -4   6  12      189.65      169.59     37.65 o 
  -2   6  12     7264.82     7397.17    215.96 o 
   0   6  12      389.22      312.19     54.87 o 
   2   6  12       37.21       22.14     42.99 o 
   4   6  12       44.84      -19.97    110.04 o 
   6   6  12     2182.36     2250.41    118.27 o 
   8   6  12     1060.91      874.28     56.22 o 
  10   6  12     1341.65     1335.45    106.95 o 
  12   6  12       94.14      125.98     48.87 o 
  -5   7  12      446.32      482.58     67.90 o 
  -3   7  12       47.23        9.73     49.08 o 
  -1   7  12      101.36       -2.78     57.21 o 
   1   7  12     4292.30     4743.95    522.43 o 
   3   7  12      742.89      759.01     81.37 o 
 -26   1  13     1306.08     1203.90     90.50 o 
 -24   1  13     2614.88     2752.58    160.43 o 
 -22   1  13     2840.16     2934.91    104.90 o 
 -20   1  13      364.36      334.03     73.02 o 
 -18   1  13      399.95      331.87     19.59 o 
 -16   1  13     1570.58     1557.00     32.70 o 
 -14   1  13       30.67       34.24     12.34 o 
 -12   1  13      186.67      155.19      9.37 o 
 -10   1  13     3714.70     3312.07     42.74 o 
  -8   1  13    22465.23    22040.56    274.01 o 
  -6   1  13    35394.70    34904.12    500.27 o 
  -4   1  13    15154.38    14755.30    174.71 o 
  -2   1  13    16431.54    15879.63    513.17 o 
   0   1  13    16517.29    16069.26    430.90 o 
   2   1  13    33805.77    34353.86    432.15 o 
   4   1  13     7931.09     7750.91     88.15 o 
   6   1  13       36.99       63.83      7.27 o 
   8   1  13      707.72      687.50     24.68 o 
  10   1  13     2260.24     2203.98     33.36 o 
  12   1  13      763.76      760.06     20.36 o 
  14   1  13      522.54      565.50     31.88 o 
  16   1  13      446.88      474.69     23.70 o 
  18   1  13      187.08      189.14     28.11 o 
  20   1  13     5278.67     5152.89    100.70 o 
  22   1  13     2113.07     1965.87     70.77 o 
 -25   2  13       34.55       61.70     45.11 o 
 -23   2  13     1578.17     1534.22     64.17 o 
 -21   2  13      177.98      186.91     31.88 o 
 -19   2  13       17.95       28.11     26.06 o 
 -17   2  13     1285.44     1261.40     50.39 o 
 -15   2  13    18066.01    18004.56    406.22 o 
 -13   2  13      787.73      659.59     26.74 o 
 -11   2  13     2218.26     2214.85     41.88 o 
  -9   2  13      132.17      132.74     11.64 o 
  -7   2  13     7785.04     7517.83    100.78 o 
  -5   2  13    13051.26    13385.68    151.32 o 
  -3   2  13    12795.21    12914.81    143.13 o 
  -1   2  13    16279.84    16116.18    196.15 o 
   1   2  13     6391.23     6201.90     85.07 o 
   3   2  13     1433.64     1456.56     26.64 o 
   5   2  13    11821.03    11853.45    162.42 o 
   7   2  13    18401.36    18980.20    347.60 o 
   9   2  13      290.00      237.99     30.85 o 
  11   2  13      832.84      896.06     41.14 o 
  13   2  13       25.02       23.25     21.60 o 
  15   2  13      420.42      396.51     37.02 o 
  17   2  13      504.44      499.33     35.61 o 
  19   2  13      658.46      612.72     41.28 o 
  21   2  13      378.92      306.75     42.10 o 
 -24   3  13     2197.03     2240.90    103.87 o 
 -22   3  13     2789.68     2814.24    205.68 o 
 -20   3  13      802.89      790.27     45.46 o 
 -18   3  13      301.95      280.25     34.23 o 
 -16   3  13      615.70      605.66     34.15 o 
 -14   3  13      104.27       75.18     28.80 o 
 -12   3  13     3779.70     3525.14     99.76 o 
 -10   3  13     1634.38     1566.83     49.36 o 
  -8   3  13    20543.06    19844.18    258.88 o 
  -6   3  13    14754.55    14539.78    179.97 o 
  -4   3  13     2675.37     2733.57     38.55 o 
  -2   3  13      379.21      307.22     13.37 o 
   0   3  13     6329.78     5961.76     84.35 o 
   2   3  13     4945.57     4970.60     70.86 o 
   4   3  13    10479.31    10377.38    138.84 o 
   6   3  13      108.97       79.11     12.15 o 
   8   3  13     4053.10     3949.64     68.17 o 
  10   3  13     4857.72     4752.71    241.68 o 
  12   3  13     2717.63     2859.98    125.47 o 
  14   3  13     2331.87     2319.91     58.62 o 
  16   3  13        1.17       -9.34     41.14 o 
  18   3  13      237.29      158.02     37.02 o 
  20   3  13        2.30       13.23     53.48 o 
 -21   4  13      221.19      232.72     51.34 o 
 -19   4  13     3926.19     3888.87    115.52 o 
 -17   4  13     2671.41     2923.33    146.03 o 
 -15   4  13     1887.91     1842.18    126.49 o 
 -13   4  13     6951.05     6872.25    119.23 o 
 -11   4  13        8.33        8.36     21.67 o 
  -9   4  13     7114.66     7056.00    114.16 o 
  -7   4  13     4023.01     4112.48    182.03 o 
  -5   4  13    40036.11    39828.25    607.62 o 
  -3   4  13    11168.90    11329.29    171.31 o 
  -1   4  13      392.40      328.36     20.75 o 
   1   4  13      381.86      295.99     22.62 o 
   3   4  13     2398.01     2282.63     47.12 o 
   5   4  13        8.92       35.10     21.67 o 
   7   4  13     2944.90     2674.01     63.55 o 
   9   4  13     2607.38     2880.35     70.16 o 
  11   4  13      281.04      272.24     27.38 o 
  13   4  13      156.56      123.97     29.59 o 
  15   4  13      566.71      529.98     43.19 o 
  17   4  13     1891.71     1899.00     76.10 o 
  19   4  13       55.94       50.61     57.59 o 
 -18   5  13      512.61      536.13     68.17 o 
 -16   5  13      780.42      715.54     93.58 o 
 -14   5  13      160.89       97.74     55.53 o 
 -12   5  13     2734.77     2668.01    188.20 o 
 -10   5  13      529.64      564.50     41.84 o 
  -8   5  13        1.23       20.09     32.91 o 
  -6   5  13     1712.39     1721.34     60.68 o 
  -4   5  13      132.22       91.29     28.33 o 
  -2   5  13     2492.56     2470.25    181.00 o 
   0   5  13     1661.59     1566.53     54.51 o 
   2   5  13        1.03      -13.43     26.06 o 
   4   5  13      531.21      503.05     36.44 o 
   6   5  13     5882.21     5984.47    158.37 o 
   8   5  13       86.58       98.68     28.91 o 
  10   5  13     3800.53     3872.47    106.95 o 
  12   5  13     1146.09     1102.80     51.30 o 
  14   5  13     2674.42     3044.95     94.23 o 
  16   5  13      684.83      813.77    132.66 o 
 -13   6  13      158.81      183.32     58.62 o 
 -11   6  13      216.06      172.43     50.21 o 
  -9   6  13     2274.96     2425.56     94.81 o 
  -7   6  13     4488.81     4469.44    117.07 o 
  -5   6  13     3509.49     3668.63    166.60 o 
  -3   6  13     2487.47     2701.29     81.93 o 
  -1   6  13      433.58      486.11     63.16 o 
   1   6  13       52.94       56.57     60.68 o 
   3   6  13     3067.01     3187.50    113.74 o 
   5   6  13     2476.71     2602.21    109.61 o 
   7   6  13     6046.11     5782.12    169.86 o 
   9   6  13     3445.96     3641.90    121.52 o 
  11   6  13     1864.12     1975.09     92.56 o 
  -4   7  13       27.35       75.08     67.06 o 
  -2   7  13      169.39      258.18     71.63 o 
   0   7  13       56.46      -21.42     64.60 o 
 -26   0  14     4064.35     4049.86    232.42 o 
 -24   0  14       25.57      -57.59     67.87 o 
 -22   0  14     5953.50     5824.88    156.32 o 
 -20   0  14     2483.62     2640.94     84.33 o 
 -18   0  14    10099.21    10518.52    222.14 o 
 -16   0  14     5949.71     5964.75    113.12 o 
 -14   0  14     8293.77     8661.22    154.26 o 
 -12   0  14      451.35      431.93     18.51 o 
 -10   0  14     2854.70     2904.21     53.48 o 
  -8   0  14    10952.55    12034.39    213.91 o 
  -6   0  14     9641.26     9843.89    183.06 o 
  -4   0  14       46.18       14.40     12.34 o 
  -2   0  14    19201.09    18328.23    359.94 o 
   0   0  14    19552.79    19344.29    339.37 o 
   2   0  14    36368.53    35874.87    645.84 o 
   4   0  14    29515.34    28525.89    454.55 o 
   6   0  14     5289.94     4780.02     88.44 o 
   8   0  14     1048.57      888.54     28.80 o 
  10   0  14     1758.58     1709.21     41.14 o 
  12   0  14     9762.94     9671.12    164.54 o 
  14   0  14     1088.24     1042.80     37.02 o 
  16   0  14     9640.76     9662.89    228.31 o 
  18   0  14     4099.25     4165.04    119.29 o 
  20   0  14       50.92       51.42     39.08 o 
  22   0  14     1882.89     1653.67     80.22 o 
 -25   1  14      125.23      154.18     51.72 o 
 -23   1  14        0.54       41.14     67.87 o 
 -21   1  14      241.00      284.95     31.96 o 
 -19   1  14     1752.01     1765.16     39.98 o 
 -17   1  14     3659.47     3693.39     62.34 o 
 -15   1  14      383.51      409.65     23.65 o 
 -13   1  14     4749.70     4763.18     61.80 o 
 -11   1  14      680.86      690.61     15.80 o 
  -9   1  14      161.47      136.23     14.40 o 
  -7   1  14     4733.70     4430.16     89.47 o 
  -5   1  14    18698.42    18702.19    225.14 o 
  -3   1  14      807.09      848.39     15.80 o 
  -1   1  14       19.53       11.41      7.14 o 
   1   1  14    18638.96    18280.46    207.00 o 
   3   1  14     6977.48     7228.26    211.85 o 
   5   1  14       20.43       41.11     13.37 o 
   7   1  14     1358.72     1275.23     20.36 o 
   9   1  14      185.64      212.74     12.30 o 
  11   1  14     1160.66     1143.63     25.71 o 
  13   1  14      109.78       77.87     17.73 o 
  15   1  14       88.25       74.73     19.27 o 
  17   1  14     4301.28     4513.97     80.63 o 
  19   1  14       75.86       14.84     26.88 o 
  21   1  14     2135.06     2041.21     73.59 o 
  23   1  14      848.24      716.13     94.61 o 
 -24   2  14       10.51       40.71     41.50 o 
 -22   2  14      579.27      581.48     47.93 o 
 -20   2  14      390.77      395.63     36.05 o 
 -18   2  14     1087.30     1009.08     33.07 o 
 -16   2  14      717.07      686.83     69.93 o 
 -14   2  14     3372.32     3409.59     57.32 o 
 -12   2  14     2514.13     2433.97     63.76 o 
 -10   2  14       95.73      116.98     41.14 o 
  -8   2  14     5520.74     5124.09     60.07 o 
  -6   2  14     9713.00     9406.02    105.38 o 
  -4   2  14     4344.12     4297.03     50.34 o 
  -2   2  14     8756.36     8641.16    197.45 o 
   0   2  14    23108.42    22215.49    471.01 o 
   2   2  14    12725.26    12497.47    306.46 o 
   4   2  14      333.28      361.09     22.62 o 
   6   2  14      633.11      626.49     15.80 o 
   8   2  14    10432.06    10212.38    120.32 o 
  10   2  14      101.31       79.69     14.29 o 
  12   2  14     6044.42     5983.39     88.85 o 
  14   2  14    13869.26    13739.56    194.48 o 
  16   2  14    10883.79    11339.65    180.96 o 
  18   2  14     3681.15     3552.41    102.84 o 
  20   2  14     1974.69     1828.21     71.45 o 
  22   2  14     2377.07     2117.77     87.47 o 
 -23   3  14      893.95      941.07     54.52 o 
 -21   3  14       67.56       54.57     35.39 o 
 -19   3  14      237.80      224.00     41.14 o 
 -17   3  14     2811.70     2632.40     68.50 o 
 -15   3  14     1434.96     1335.92     35.43 o 
 -13   3  14      447.10      403.54     52.45 o 
 -11   3  14      321.68      279.85     28.80 o 
  -9   3  14        0.15      -13.69     13.69 o 
  -7   3  14     2347.65     2466.43     41.28 o 
  -5   3  14     4801.74     4698.00     64.74 o 
  -3   3  14      483.90      504.58     24.68 o 
  -1   3  14     5244.93     4933.77     79.17 o 
   1   3  14      240.41      189.05     15.22 o 
   3   3  14      776.26      703.48     20.36 o 
   5   3  14      370.44      424.73     18.74 o 
   7   3  14     4272.55     4175.02     77.19 o 
   9   3  14      728.64      786.36     29.79 o 
  11   3  14     2989.45     2988.54     56.77 o 
  13   3  14     2470.94     2500.56     58.57 o 
  15   3  14        0.55       48.41     55.53 o 
  17   3  14      106.16      109.01     30.54 o 
  19   3  14       78.81       53.59     56.56 o 
 -20   4  14      172.15      243.15     43.76 o 
 -18   4  14      556.15      572.94     47.45 o 
 -16   4  14       85.93       79.68     27.77 o 
 -14   4  14        0.25       12.12     24.87 o 
 -12   4  14      452.52      391.99     26.64 o 
 -10   4  14      505.77      407.55     31.11 o 
  -8   4  14     4436.74     4192.73     86.71 o 
  -6   4  14     5552.32     5210.94     96.86 o 
  -4   4  14       32.33       20.57     26.74 o 
  -2   4  14      130.86      117.16     20.21 o 
   0   4  14    15699.54    15861.66    250.05 o 
   2   4  14     2287.90     2362.80     48.32 o 
   4   4  14     3282.68     2913.30     62.34 o 
   6   4  14      481.64      359.80     29.16 o 
   8   4  14      187.89      212.11     29.58 o 
  10   4  14      540.36      448.87     35.58 o 
  12   4  14      947.39     1036.72     66.85 o 
  14   4  14      609.32      625.72     41.43 o 
  16   4  14        1.13       41.92     42.10 o 
  18   4  14     6048.08     6018.92    159.01 o 
 -17   5  14      302.54      355.24     60.78 o 
 -15   5  14      815.34      629.66     66.71 o 
 -13   5  14     1097.68     1135.20     91.53 o 
 -11   5  14        6.93      -43.49     43.49 o 
  -9   5  14      171.31      169.94     33.60 o 
  -7   5  14     2183.44     2335.02     62.08 o 
  -5   5  14      355.64      271.96     35.99 o 
  -3   5  14     3721.52     3851.00    118.27 o 
  -1   5  14     3364.51     3428.81     81.79 o 
   1   5  14      476.74      533.62     59.65 o 
   3   5  14      894.64      871.65     76.10 o 
   5   5  14     1354.00     1422.60    106.95 o 
   7   5  14     5683.97     5927.98    140.34 o 
   9   5  14        2.11       -3.19     62.73 o 
  11   5  14    10432.84    11235.15    259.75 o 
  13   5  14      606.04      496.93     50.39 o 
  15   5  14      651.87      822.82    117.24 o 
 -14   6  14      208.38      148.60     66.85 o 
 -12   6  14     1002.13     1008.76     77.53 o 
 -10   6  14      332.85      328.90     74.05 o 
  -8   6  14        2.92       -3.70     39.03 o 
  -6   6  14      166.38      206.45     46.27 o 
  -4   6  14     1198.63     1070.64     58.78 o 
  -2   6  14     3866.62     3942.35    154.26 o 
   0   6  14        6.62      -12.70     49.19 o 
   2   6  14      107.99       78.35     60.09 o 
   4   6  14        2.17      -35.06     58.62 o 
   6   6  14     3083.70     3378.76    132.64 o 
   8   6  14        5.35       16.91     38.55 o 
  10   6  14      955.29      784.49     92.56 o 
 -26   1  15     1430.97     1237.33    102.15 o 
 -24   1  15      290.24      222.74     38.61 o 
 -22   1  15     2563.04     2542.68    224.19 o 
 -20   1  15     5835.10     6002.56    108.61 o 
 -18   1  15     1068.81     1052.69     29.09 o 
 -16   1  15      986.40     1001.82     27.63 o 
 -14   1  15     1206.10     1234.68     28.11 o 
 -12   1  15     5904.61     5964.43     89.47 o 
 -10   1  15     1144.36     1161.14     21.82 o 
  -8   1  15     6861.50     7129.28     99.85 o 
  -6   1  15     6318.94     5583.11     67.52 o 
  -4   1  15    34196.91    33946.83    473.25 o 
  -2   1  15      689.84      556.05     28.80 o 
   0   1  15     7405.93     7544.95    147.06 o 
   2   1  15      740.74      725.62     15.80 o 
   4   1  15     5541.47     5837.71     72.58 o 
   6   1  15     5617.35     5433.78    113.12 o 
   8   1  15      621.53      620.43     16.68 o 
  10   1  15        0.46      -15.49     16.45 o 
  12   1  15    16661.58    16145.12    282.81 o 
  14   1  15     8358.56     8347.79    128.98 o 
  16   1  15     3136.11     3097.76     59.15 o 
  18   1  15      769.56      757.90     64.79 o 
  20   1  15      195.42      213.24     45.25 o 
  22   1  15      336.13      295.88     56.56 o 
 -25   2  15      793.64      711.60     61.17 o 
 -23   2  15      828.89      783.89     76.10 o 
 -21   2  15     5856.25     5671.96    330.12 o 
 -19   2  15     2723.99     2723.84     64.24 o 
 -17   2  15     3508.14     3504.98    118.27 o 
 -15   2  15       11.25      -18.14     18.14 o 
 -13   2  15     3715.49     3450.14     58.89 o 
 -11   2  15     1412.96     1288.25     31.24 o 
  -9   2  15     5601.67     5416.40     82.27 o 
  -7   2  15    18419.49    18266.96    294.12 o 
  -5   2  15     4526.19     4603.91     61.70 o 
  -3   2  15     1005.00      967.27     18.74 o 
  -1   2  15     5424.86     5581.06    115.18 o 
   1   2  15     8643.67     8219.15    125.47 o 
   3   2  15     4063.14     4300.21     63.99 o 
   5   2  15       20.91       10.28     13.09 o 
   7   2  15      778.61      766.39     19.59 o 
   9   2  15     2679.43     2669.86     45.02 o 
  11   2  15      245.46      231.22     21.05 o 
  13   2  15      398.47      348.11     29.82 o 
  15   2  15      235.72      235.61     31.24 o 
  17   2  15      887.75      879.68     40.52 o 
  19   2  15     1051.24      947.62     49.36 o 
  21   2  15      333.83      367.88     71.99 o 
 -22   3  15     2743.54     2643.14    107.98 o 
 -20   3  15     1218.61     1100.09     95.64 o 
 -18   3  15     1728.38     1642.53    128.55 o 
 -16   3  15     1888.82     1656.25     42.89 o 
 -14   3  15       50.56       96.89     30.85 o 
 -12   3  15     2930.94     2636.05     49.45 o 
 -10   3  15    17649.62    17610.76    240.71 o 
  -8   3  15      119.65      129.79     35.99 o 
  -6   3  15     1768.73     1746.95     36.27 o 
  -4   3  15     1461.57     1467.63     31.46 o 
  -2   3  15    14447.99    14148.32    196.28 o 
   0   3  15     2850.17     2791.77     47.25 o 
   2   3  15        0.29        6.17     28.80 o 
   4   3  15     4887.56     4835.80    176.89 o 
   6   3  15      202.12      178.79     16.30 o 
   8   3  15     5467.40     5372.44     85.50 o 
  10   3  15      542.77      525.18     28.33 o 
  12   3  15    12642.32    12604.10    260.19 o 
  14   3  15     1203.71     1120.30     40.64 o 
  16   3  15     1818.04     1856.86     60.34 o 
  18   3  15      603.04      559.23     43.91 o 
  20   3  15     4242.78     4260.15    122.92 o 
 -21   4  15     2308.09     2404.88     92.50 o 
 -19   4  15     9653.74     9214.62    330.12 o 
 -17   4  15     1814.11     1669.04    189.23 o 
 -15   4  15       19.08       -7.95     29.89 o 
 -13   4  15        8.65      -11.87     28.80 o 
 -11   4  15     6773.00     6720.18    237.56 o 
  -9   4  15     4607.62     4683.14     98.50 o 
  -7   4  15     3268.18     3083.91    104.90 o 
  -5   4  15      331.87      337.76     33.94 o 
  -3   4  15     3410.09     3346.46     84.33 o 
  -1   4  15      968.24      957.01     65.82 o 
   1   4  15       29.24       24.95     16.68 o 
   3   4  15     2655.87     2618.09     52.95 o 
   5   4  15      347.58      294.37     28.11 o 
   7   4  15     3317.77     3346.42    117.24 o 
   9   4  15       97.95       91.68     24.72 o 
  11   4  15     2310.62     2467.71     70.56 o 
  13   4  15     1034.60     1091.92     53.48 o 
  15   4  15      406.04      444.15     69.93 o 
  17   4  15      140.26      156.70     41.26 o 
 -18   5  15       16.39        6.22     51.68 o 
 -16   5  15     1282.95     1334.85    216.99 o 
 -14   5  15       44.38       17.58     44.86 o 
 -12   5  15     2049.30     2161.97     93.12 o 
 -10   5  15      748.29      807.95     47.73 o 
  -8   5  15       59.17       45.62     49.36 o 
  -6   5  15      495.98      527.32     39.03 o 
  -4   5  15     2337.89     2369.07     66.85 o 
  -2   5  15       30.23       10.28     34.55 o 
   0   5  15      256.00      268.39     33.87 o 
   2   5  15       42.79       43.31     38.36 o 
   4   5  15      783.01      677.13     42.98 o 
   6   5  15     1522.60     1593.13     76.10 o 
   8   5  15      362.73      362.18     42.89 o 
  10   5  15       17.74        2.76     38.05 o 
  12   5  15       50.91        1.81     36.27 o 
  14   5  15     4208.70     4357.29    121.47 o 
 -13   6  15     2536.57     2671.59    162.49 o 
 -11   6  15      357.58      317.04     73.02 o 
  -9   6  15     5190.14     5320.69    156.60 o 
  -7   6  15     2282.57     2303.00     87.23 o 
  -5   6  15     1539.85     1671.47     66.07 o 
  -3   6  15      425.84      306.68     49.29 o 
  -1   6  15      692.27      672.55     75.07 o 
   1   6  15     2266.03     2405.97    101.81 o 
   3   6  15      135.69       85.89     55.78 o 
   5   6  15      657.89      461.69     54.33 o 
   7   6  15      160.15      182.57     81.24 o 
   9   6  15     2221.33     2208.65    227.28 o 
 -24   0  16     2683.91     2719.10    135.75 o 
 -22   0  16      903.66      900.88     59.65 o 
 -20   0  16     2119.89     2313.91     82.27 o 
 -18   0  16     7874.25     7914.60    172.77 o 
 -16   0  16    31532.98    33131.09    693.14 o 
 -14   0  16    20325.80    20323.33    374.34 o 
 -12   0  16     1252.32     1079.82     30.85 o 
 -10   0  16    15731.31    16205.60    294.12 o 
  -8   0  16     1375.59     1324.59     34.97 o 
  -6   0  16     4632.35     4656.62     96.67 o 
  -4   0  16       29.86       47.31     14.40 o 
  -2   0  16    41117.00    41728.55    802.16 o 
   0   0  16    28779.62    29029.81    493.63 o 
   2   0  16    10539.03     9854.17    152.20 o 
   4   0  16     9020.99     8975.92    139.86 o 
   6   0  16    31085.48    30247.44    493.63 o 
   8   0  16    10309.52     9854.17    178.94 o 
  10   0  16     7336.00     7157.70    129.58 o 
  12   0  16     3173.53     3186.00     71.99 o 
  14   0  16    12674.74    12312.06    269.44 o 
  16   0  16       51.16       37.02     30.85 o 
  18   0  16      377.49      394.91     43.19 o 
  20   0  16     1203.69     1201.18     78.16 o 
  22   0  16      414.17      355.83     96.67 o 
 -25   1  16       92.04      120.73     57.59 o 
 -23   1  16     2613.39     2504.51     96.67 o 
 -21   1  16      503.55      489.74     63.76 o 
 -19   1  16      196.04      188.43     24.60 o 
 -17   1  16      246.97      251.76     20.36 o 
 -15   1  16     1178.48     1203.36     29.09 o 
 -13   1  16     3021.65     2776.61     56.56 o 
 -11   1  16       25.74       29.11      8.72 o 
  -9   1  16      472.37      441.47     15.22 o 
  -7   1  16     4723.25     4893.30     69.09 o 
  -5   1  16      510.58      398.31     13.09 o 
  -3   1  16     3033.34     3060.59     42.01 o 
  -1   1  16     1566.10     1571.23     39.08 o 
   1   1  16      177.03      140.94      8.37 o 
   3   1  16     2567.35     2480.15     52.45 o 
   5   1  16     4299.85     4515.60    102.84 o 
   7   1  16        0.06       -3.09      8.73 o 
   9   1  16    13040.10    12689.45    148.77 o 
  11   1  16     5270.03     5075.51     71.89 o 
  13   1  16     7361.62     7071.63    108.19 o 
  15   1  16      383.08      284.10     33.60 o 
  17   1  16       15.27       31.73     30.85 o 
  19   1  16      801.58      621.47     83.30 o 
  21   1  16      125.46      149.89     45.38 o 
 -24   2  16      101.87       44.33     48.34 o 
 -22   2  16     4817.29     5091.93    162.49 o 
 -20   2  16      143.09      120.32     27.02 o 
 -18   2  16      579.83      607.44     31.60 o 
 -16   2  16     8005.77     7790.90    125.05 o 
 -14   2  16    10942.91    11069.78    159.67 o 
 -12   2  16     8862.13     8465.16    121.12 o 
 -10   2  16      441.23      448.95     33.94 o 
  -8   2  16      222.52      194.66      9.87 o 
  -6   2  16     4423.88     4419.50    129.58 o 
  -4   2  16    11996.26    11595.44    418.56 o 
  -2   2  16     9679.20     9574.66    168.66 o 
   0   2  16    25739.71    25158.04    851.52 o 
   2   2  16    22699.79    22075.16    544.03 o 
   4   2  16     1940.68     1855.45     87.41 o 
   6   2  16     3938.16     4102.52     63.55 o 
   8   2  16    14071.95    13741.64    175.28 o 
  10   2  16    17406.90    17622.22    248.51 o 
  12   2  16      192.37      139.89     26.18 o 
  14   2  16     2777.26     2617.42     57.10 o 
  16   2  16     2558.60     2507.74     87.41 o 
  18   2  16      481.26      362.23     40.11 o 
  20   2  16       78.04       71.18     47.93 o 
 -23   3  16       19.78       58.78     58.78 o 
 -21   3  16      802.24      870.60     57.83 o 
 -19   3  16      245.58      283.44     38.24 o 
 -17   3  16     4070.26     3745.45     82.56 o 
 -15   3  16      309.95      195.21     39.08 o 
 -13   3  16      496.71      439.71     23.96 o 
 -11   3  16     2012.50     1960.85     41.28 o 
  -9   3  16       25.44       29.48     12.85 o 
  -7   3  16     7948.14     7937.23    130.06 o 
  -5   3  16      409.48      431.50     18.51 o 
  -3   3  16     7777.75     7670.48     99.33 o 
  -1   3  16     2697.79     2586.43     46.27 o 
   1   3  16     9846.89     9975.64    256.07 o 
   3   3  16     2374.86     2312.27     94.61 o 
   5   3  16      518.28      498.73     20.16 o 
   7   3  16     1260.96     1092.64     44.22 o 
   9   3  16     1030.86     1128.96     37.48 o 
  11   3  16      254.14      191.94     25.17 o 
  13   3  16      953.79      931.86     39.98 o 
  15   3  16      463.36      427.92     38.05 o 
  17   3  16     1610.74     1390.01     61.73 o 
  19   3  16      479.61      434.23     64.79 o 
 -20   4  16     1013.93      863.57     69.97 o 
 -18   4  16     3772.69     3982.17    291.04 o 
 -16   4  16     2521.38     2554.45    145.01 o 
 -14   4  16     1963.27     2042.41     66.71 o 
 -12   4  16      312.77      206.01     29.16 o 
 -10   4  16      603.18      705.02     34.88 o 
  -8   4  16     2505.64     2490.64     64.24 o 
  -6   4  16       39.73       52.95     23.02 o 
  -4   4  16      138.96      109.05     21.82 o 
  -2   4  16      452.13      370.88     29.24 o 
   0   4  16     3531.10     3359.39     66.16 o 
   2   4  16     3046.11     3002.87     65.82 o 
   4   4  16      157.54      130.42     31.08 o 
   6   4  16      554.47      567.73     35.08 o 
   8   4  16    12239.18    12299.34    225.90 o 
  10   4  16      115.37      102.25     29.62 o 
  12   4  16      182.00      141.47     53.48 o 
  14   4  16        2.49      -14.31     59.65 o 
  16   4  16     2231.63     2376.70     84.96 o 
 -17   5  16      275.48      381.47    134.72 o 
 -15   5  16      613.68      524.75     61.80 o 
 -13   5  16       78.45      101.89     47.12 o 
 -11   5  16     5122.14     5215.04    285.90 o 
  -9   5  16      971.32      989.33     51.40 o 
  -7   5  16       37.95       21.00     30.85 o 
  -5   5  16     2206.29     2189.65     94.61 o 
  -3   5  16     6843.86     6980.03    150.50 o 
  -1   5  16     5274.40     5786.07    127.01 o 
   1   5  16     4272.12     4430.07    111.14 o 
   3   5  16    10414.50    10782.25    371.25 o 
   5   5  16      823.90      801.36     42.98 o 
   7   5  16      152.79      122.64     39.87 o 
   9   5  16       19.02        1.56     35.58 o 
  11   5  16     1146.54     1264.18     97.70 o 
  13   5  16      304.67      358.51     48.34 o 
 -12   6  16      133.26      161.32     92.56 o 
 -10   6  16     1948.41     1880.42     81.51 o 
  -8   6  16     3066.86     3113.02    191.28 o 
  -6   6  16      921.93      936.83     52.35 o 
  -4   6  16     4127.81     4612.93    137.59 o 
  -2   6  16      724.63      648.03     63.10 o 
   0   6  16     4718.80     5161.47    165.07 o 
   2   6  16      318.83      334.75     57.59 o 
   4   6  16       18.78      -12.73     50.48 o 
   6   6  16      944.25      931.89     76.28 o 
   8   6  16      129.80       72.24     65.68 o 
 -24   1  17     7441.44     7504.90    199.73 o 
 -22   1  17     2751.90     2793.94     77.53 o 
 -20   1  17     9017.34     9297.24    157.05 o 
 -18   1  17     9697.65     9893.50    148.73 o 
 -16   1  17      607.58      596.50     27.63 o 
 -14   1  17     1186.10     1132.53     29.82 o 
 -12   1  17      448.05      425.87     20.21 o 
 -10   1  17      204.09      172.29     11.36 o 
  -8   1  17     1429.38     1417.26     27.52 o 
  -6   1  17     2660.09     2650.81     40.11 o 
  -4   1  17     2013.78     1949.86     31.90 o 
  -2   1  17       97.38      127.24      9.37 o 
   0   1  17     1603.62     1590.79     90.50 o 
   2   1  17     6495.22     6183.37    234.48 o 
   4   1  17      991.54      959.06     21.05 o 
   6   1  17     9126.58     8674.06    293.10 o 
   8   1  17     8708.27     8367.42     98.87 o 
  10   1  17    29369.28    28930.98    383.75 o 
  12   1  17     1974.34     1813.92     63.76 o 
  14   1  17      417.73      378.95     32.51 o 
  16   1  17     3908.43     3827.28     86.36 o 
  18   1  17     1285.72     1259.76     58.78 o 
  20   1  17      112.74       49.12     42.89 o 
 -23   2  17      292.03      324.38     46.36 o 
 -21   2  17      889.28      828.25     76.10 o 
 -19   2  17     1277.05     1319.10     45.02 o 
 -17   2  17       84.30       56.56     20.36 o 
 -15   2  17      235.99      195.22     22.51 o 
 -13   2  17     4459.78     4146.35     71.98 o 
 -11   2  17      346.53      319.48     16.74 o 
  -9   2  17      121.40       72.46     12.85 o 
  -7   2  17      516.66      476.25     15.22 o 
  -5   2  17       26.71       18.51      8.73 o 
  -3   2  17     2336.63     2288.61     62.73 o 
  -1   2  17      202.72      178.98     12.85 o 
   1   2  17     2665.94     2644.04     40.72 o 
   3   2  17    19632.27    19983.77    275.58 o 
   5   2  17     1314.12     1299.24     56.56 o 
   7   2  17     6157.84     6346.99    195.40 o 
   9   2  17     4377.94     4465.97    137.81 o 
  11   2  17      100.15      109.12     37.02 o 
  13   2  17     1030.48     1037.55     39.27 o 
  15   2  17     2426.60     2289.52     68.90 o 
  17   2  17     7214.88     7136.54    160.66 o 
  19   2  17      613.49      486.45     47.86 o 
 -22   3  17     4927.99     4904.96    130.42 o 
 -20   3  17     4523.06     4529.62    336.29 o 
 -18   3  17      278.79      233.23     37.06 o 
 -16   3  17     2059.55     1844.50     73.02 o 
 -14   3  17     1157.95     1099.90     34.15 o 
 -12   3  17       35.05       -2.71     18.14 o 
 -10   3  17     5263.18     5041.18     84.78 o 
  -8   3  17     7571.16     7260.82    108.71 o 
  -6   3  17     3906.34     3720.80     94.61 o 
  -4   3  17     3169.14     2969.47    113.12 o 
  -2   3  17     1788.49     1843.35     35.08 o 
   0   3  17    11090.17    11066.92    152.65 o 
   2   3  17      298.98      240.15     17.45 o 
   4   3  17     2886.17     2863.93     53.07 o 
   6   3  17     2750.15     2710.24     58.62 o 
   8   3  17     6673.29     6707.38    106.71 o 
  10   3  17      605.46      571.34     40.11 o 
  12   3  17       23.30       48.74     23.96 o 
  14   3  17       68.94       45.66     40.11 o 
  16   3  17     3320.85     3358.92     92.54 o 
  18   3  17     1277.05     1145.91     56.77 o 
 -19   4  17     1892.68     1802.52     94.50 o 
 -17   4  17       56.40      123.67     56.50 o 
 -15   4  17      261.34      170.65     45.47 o 
 -13   4  17      825.90      850.89     41.07 o 
 -11   4  17      918.09      892.33     44.22 o 
  -9   4  17     2630.62     2520.53     58.98 o 
  -7   4  17     6117.09     6226.64    222.14 o 
  -5   4  17      534.97      657.84     33.97 o 
  -3   4  17       39.63       64.31     25.56 o 
  -1   4  17      814.85      762.31     33.11 o 
   1   4  17     3245.61     3403.44     67.62 o 
   3   4  17       41.44       47.08     21.60 o 
   5   4  17     3628.19     4283.72     94.23 o 
   7   4  17     2383.70     2195.52     64.17 o 
   9   4  17      916.97      929.79     39.27 o 
  11   4  17       11.68        6.17     29.09 o 
  13   4  17     6093.56     6429.86    153.05 o 
  15   4  17     7148.65     7398.02    316.75 o 
 -16   5  17     3951.73     4015.48    147.30 o 
 -14   5  17      568.05      587.04     60.62 o 
 -12   5  17      677.31      736.20     65.72 o 
 -10   5  17       81.17       72.51     33.97 o 
  -8   5  17     1772.45     2008.94     59.42 o 
  -6   5  17      233.21      198.93     43.19 o 
  -4   5  17     4037.43     3864.14    100.67 o 
  -2   5  17     1173.64     1252.95     55.11 o 
   0   5  17     2675.60     2691.15    158.37 o 
   2   5  17      167.40      217.92    135.75 o 
   4   5  17      635.29      595.73     40.99 o 
   6   5  17     1793.09     1707.13     68.90 o 
   8   5  17     2498.87     2621.99     83.39 o 
  10   5  17      164.72       71.00     68.90 o 
  12   5  17      142.27       99.72     78.16 o 
 -11   6  17      210.71      238.16     57.74 o 
  -9   6  17     1530.23     1434.14     79.84 o 
  -7   6  17      306.92      276.65     42.48 o 
  -5   6  17       40.43      -24.26     58.62 o 
  -3   6  17      223.55      199.61     55.80 o 
  -1   6  17     2476.15     2998.87    204.65 o 
   1   6  17     1563.87     1514.15     81.41 o 
   3   6  17     5360.81     5408.06    300.29 o 
   5   6  17     6391.43     6747.52    247.55 o 
   7   6  17     2018.15     2102.46    352.74 o 
 -24   0  18     2547.07     2474.34    127.52 o 
 -22   0  18     2102.45     2030.07     78.16 o 
 -20   0  18     1835.14     1812.05     65.82 o 
 -18   0  18      409.35      415.48     32.91 o 
 -16   0  18     1151.83     1225.86     51.42 o 
 -14   0  18     3059.54     2984.43     74.05 o 
 -12   0  18    12804.46    13743.60    259.16 o 
 -10   0  18      224.36      123.41     20.57 o 
  -8   0  18      400.54      306.46     22.62 o 
  -6   0  18      273.33      267.39     20.57 o 
  -4   0  18     1190.98     1166.21     37.02 o 
  -2   0  18     5854.00     6468.67    111.07 o 
   0   0  18    12764.04    13237.62    222.14 o 
   2   0  18     1453.99     1330.76     34.97 o 
   4   0  18     7680.61     7647.22    121.35 o 
   6   0  18      756.31      709.60     26.74 o 
   8   0  18     5084.65     4926.06     98.73 o 
  10   0  18     1438.06     1371.89     43.19 o 
  12   0  18     7382.48     7058.97    160.43 o 
  14   0  18     7439.55     7320.18    181.00 o 
  16   0  18      561.85      462.78     39.08 o 
  18   0  18       36.64       47.31     71.99 o 
  20   0  18     1961.38     1995.11    143.98 o 
 -25   1  18      240.61      141.47     52.71 o 
 -23   1  18     1370.53     1255.54     92.56 o 
 -21   1  18     3553.47     3589.91     76.34 o 
 -19   1  18     1895.83     1957.26     50.84 o 
 -17   1  18      308.77      312.17     25.71 o 
 -15   1  18     2608.01     2586.85     45.02 o 
 -13   1  18     6119.30     6163.47     88.44 o 
 -11   1  18       11.16       33.32     13.69 o 
  -9   1  18     1622.56     1584.37     31.04 o 
  -7   1  18      943.27      884.66     26.74 o 
  -5   1  18     1281.33     1354.63     28.65 o 
  -3   1  18     1743.73     1769.06     31.24 o 
  -1   1  18     3698.77     3612.65     47.42 o 
   1   1  18     7806.84     7744.07    324.98 o 
   3   1  18      215.81      204.84     42.16 o 
   5   1  18       66.42       83.59     16.45 o 
   7   1  18      328.13      293.88     13.76 o 
   9   1  18     2638.78     2450.19     59.65 o 
  11   1  18      107.61       81.28     23.96 o 
  13   1  18      686.28      646.83     96.67 o 
  15   1  18      682.32      523.90     51.42 o 
  17   1  18       55.60       32.91     34.54 o 
  19   1  18     1225.60     1158.16     61.28 o 
 -24   2  18       98.02      116.80     55.53 o 
 -22   2  18     2257.85     2174.87    167.63 o 
 -20   2  18     1338.56     1251.81     48.71 o 
 -18   2  18      856.65      782.29     55.53 o 
 -16   2  18     1190.74     1023.19     46.28 o 
 -14   2  18     7681.67     7926.65    120.61 o 
 -12   2  18     1662.18     1514.79     34.54 o 
 -10   2  18     1742.98     1550.19     31.04 o 
  -8   2  18     3994.71     3978.05     60.24 o 
  -6   2  18        3.15       28.93     13.37 o 
  -4   2  18        8.74        2.74     15.43 o 
  -2   2  18     7092.98     6981.01    255.04 o 
   0   2  18      818.00      752.07     23.13 o 
   2   2  18     1525.54     1440.03     29.79 o 
   4   2  18     3490.66     3410.93     92.56 o 
   6   2  18     5697.12     5543.18    219.05 o 
   8   2  18       11.38       17.48     15.87 o 
  10   2  18     2427.57     2358.05     69.93 o 
  12   2  18     2475.90     2478.59     97.70 o 
  14   2  18      857.04      814.91     73.02 o 
  16   2  18     3099.41     2991.41    118.27 o 
  18   2  18      378.12      284.34     45.93 o 
  20   2  18     3183.51     3218.95    343.49 o 
 -21   3  18     1501.18     1348.77     82.27 o 
 -19   3  18       22.90       55.89     89.47 o 
 -17   3  18     4095.80     4058.58    136.78 o 
 -15   3  18     5642.95     5564.91    122.38 o 
 -13   3  18     8420.01     8191.75    342.46 o 
 -11   3  18     9341.02     8952.00    158.37 o 
  -9   3  18     4704.51     4426.51    120.32 o 
  -7   3  18    11591.59    11453.49    238.59 o 
  -5   3  18       93.87       90.86     25.71 o 
  -3   3  18    17731.39    18010.92    254.02 o 
  -1   3  18     1518.71     1523.67     34.15 o 
   1   3  18    12492.93    12555.42    198.48 o 
   3   3  18      406.91      360.84     20.75 o 
   5   3  18      908.46     1010.01     50.39 o 
   7   3  18      377.75      260.99     23.96 o 
   9   3  18      988.77     1053.99     38.95 o 
  11   3  18       97.79       88.32     23.96 o 
  13   3  18      370.64      326.22     34.54 o 
  15   3  18      605.61      612.59     40.71 o 
  17   3  18      445.33      460.78     49.41 o 
 -20   4  18       28.84       64.32     63.20 o 
 -18   4  18        2.05      -60.73     60.73 o 
 -16   4  18      416.59      362.49     67.87 o 
 -14   4  18     2893.29     2879.41    168.66 o 
 -12   4  18      281.78      283.55     67.87 o 
 -10   4  18      635.08      574.83     34.88 o 
  -8   4  18      332.59      298.77     30.16 o 
  -6   4  18      490.86      456.14     59.65 o 
  -4   4  18       16.18       35.37     29.82 o 
  -2   4  18     1611.39     1592.56    136.78 o 
   0   4  18      915.31      801.42     33.94 o 
   2   4  18     2474.66     2269.76     67.87 o 
   4   4  18      605.53      659.46     37.73 o 
   6   4  18     4680.74     4599.99    103.44 o 
   8   4  18        2.08      -25.79     28.11 o 
  10   4  18        5.10        5.14     32.00 o 
  12   4  18      262.20      208.45     86.39 o 
  14   4  18     1533.15     1787.56     74.13 o 
  16   4  18      537.96      462.02     71.99 o 
 -15   5  18    11100.04    11699.06    528.60 o 
 -13   5  18     5490.63     5599.06    252.99 o 
 -11   5  18    10039.74    10212.44    587.22 o 
  -9   5  18       38.32      -28.31     33.97 o 
  -7   5  18      409.07      422.39     40.97 o 
  -5   5  18     1598.41     1651.65     70.38 o 
  -3   5  18     6438.24     6774.12    154.64 o 
  -1   5  18     3698.54     3897.40    105.73 o 
   1   5  18     2160.10     2315.11     92.56 o 
   3   5  18     3401.28     3720.02    119.02 o 
   5   5  18     2392.41     2269.35     75.61 o 
   7   5  18       54.32        6.27     40.18 o 
   9   5  18      568.23      451.82     46.36 o 
  11   5  18      868.85      825.98     56.34 o 
 -10   6  18      431.08      365.57     59.70 o 
  -8   6  18     1237.81     1103.82     72.72 o 
  -6   6  18     1020.08      932.38    113.12 o 
  -4   6  18     1448.53     1571.02    153.23 o 
  -2   6  18       72.26      -17.35     48.26 o 
   0   6  18     2117.77     2358.43    189.23 o 
   2   6  18      990.13      924.30     82.27 o 
   4   6  18     1436.13     1424.36     85.80 o 
   6   6  18       27.00      103.09     67.63 o 
 -24   1  19       37.60       45.21     39.87 o 
 -22   1  19      572.73      420.85     38.41 o 
 -20   1  19       90.32       41.45     28.11 o 
 -18   1  19       70.81       41.02     25.42 o 
 -16   1  19    15640.62    15663.19    223.75 o 
 -14   1  19      887.91      795.99     28.12 o 
 -12   1  19     2087.81     2163.13     43.34 o 
 -10   1  19     1843.14     1734.31     35.08 o 
  -8   1  19    43036.49    43972.97    587.46 o 
  -6   1  19    21698.83    21997.47    286.27 o 
  -4   1  19    12966.18    13346.50    161.07 o 
  -2   1  19      675.17      660.71     27.77 o 
   0   1  19    13659.53    13766.86    605.73 o 
   2   1  19     8587.42     8443.82    517.29 o 
   4   1  19    11105.21    10942.68    759.99 o 
   6   1  19    11250.88    11334.87    440.16 o 
   8   1  19     9027.22     8767.64    195.40 o 
  10   1  19      567.25      546.76     33.94 o 
  12   1  19       94.61       61.16     23.65 o 
  14   1  19     5316.91     5301.31    125.47 o 
  16   1  19     8040.71     7847.06    291.04 o 
  18   1  19     8609.06     8759.20    226.25 o 
  20   1  19       67.33       70.54     61.60 o 
 -23   2  19        0.69      -35.80     38.31 o 
 -21   2  19     1741.40     1588.34    225.22 o 
 -19   2  19     1752.52     1566.41     88.44 o 
 -17   2  19       26.53       24.42     49.36 o 
 -15   2  19     2646.89     2703.29     55.80 o 
 -13   2  19     1353.71     1339.92     50.39 o 
 -11   2  19     7530.92     7583.58    242.70 o 
  -9   2  19       74.18       75.41     15.22 o 
  -7   2  19     2773.58     2723.43     62.73 o 
  -5   2  19    16952.35    16709.61    494.66 o 
  -3   2  19     4846.98     4708.36     99.76 o 
  -1   2  19       17.16       17.48     13.09 o 
   1   2  19      263.84      214.34     22.62 o 
   3   2  19     5218.21     4975.01     74.05 o 
   5   2  19       97.97      108.21     48.34 o 
   7   2  19     3718.87     3651.42    163.52 o 
   9   2  19      685.81      690.47     38.05 o 
  11   2  19       64.07       26.24     21.05 o 
  13   2  19      484.28      512.55     50.39 o 
  15   2  19       99.86      113.48     62.73 o 
  17   2  19      180.55      137.44     86.39 o 
  19   2  19     3894.46     3663.78    308.52 o 
 -22   3  19      188.27      158.45     58.57 o 
 -20   3  19        7.48       -1.31     39.14 o 
 -18   3  19      226.10      175.39     36.19 o 
 -16   3  19      138.34      114.08     59.65 o 
 -14   3  19     8918.99     8597.71    172.77 o 
 -12   3  19      998.48      894.99     62.73 o 
 -10   3  19     2494.29     2507.96     67.87 o 
  -8   3  19     5476.55     5249.13    211.85 o 
  -6   3  19    22203.12    21804.54    840.21 o 
  -4   3  19     2335.61     2230.53    127.52 o 
  -2   3  19     1524.64     1656.74     59.65 o 
   0   3  19       98.04       77.48     15.22 o 
   2   3  19     9301.10     8746.28    265.33 o 
   4   3  19        0.65        9.79     15.22 o 
   6   3  19     1600.19     1376.05     42.24 o 
   8   3  19    10735.02    11389.00    202.60 o 
  10   3  19     1664.13     1583.08     49.78 o 
  12   3  19      390.12      385.86     35.43 o 
  14   3  19     1105.92     1009.89     46.47 o 
  16   3  19    12356.98    13031.63    292.93 o 
 -19   4  19     2262.27     2103.73    109.80 o 
 -17   4  19      437.82      469.37    107.98 o 
 -15   4  19      218.24      180.44     38.36 o 
 -13   4  19      250.62      229.67     33.47 o 
 -11   4  19     1156.25     1245.74     47.18 o 
  -9   4  19       95.01      101.70     23.96 o 
  -7   4  19     1000.23      843.90     36.89 o 
  -5   4  19      677.07      606.32     35.39 o 
  -3   4  19     2619.30     2504.08     66.57 o 
  -1   4  19      535.98      462.49     29.24 o 
   1   4  19     1299.14     1188.51     93.58 o 
   3   4  19      485.81      440.95     36.90 o 
   5   4  19     7626.51     7733.08    155.62 o 
   7   4  19     2736.97     2525.96     86.39 o 
   9   4  19     1010.27      862.97     92.56 o 
  11   4  19     3916.17     4097.49    109.08 o 
  13   4  19     2158.27     2451.74     99.62 o 
  15   4  19       50.42      124.81     47.56 o 
 -16   5  19        4.11       -7.30     50.88 o 
 -14   5  19       80.65       69.36     62.73 o 
 -12   5  19      772.81      618.86    156.32 o 
 -10   5  19     1839.05     1925.79     76.43 o 
  -8   5  19     2505.49     2459.28     74.17 o 
  -6   5  19     1037.90      981.21     96.67 o 
  -4   5  19      405.98      371.86     34.03 o 
  -2   5  19      236.78      212.03     58.62 o 
   0   5  19      628.72      552.57     40.75 o 
   2   5  19      337.02      244.69     50.65 o 
   4   5  19      322.90      242.75     52.88 o 
   6   5  19        0.63       21.12     71.99 o 
   8   5  19       84.59       25.12     40.41 o 
  10   5  19     3226.73     3580.58    271.50 o 
  -9   6  19      202.70       54.60     77.13 o 
  -7   6  19      823.28      890.00     61.54 o 
  -5   6  19      412.55      486.12    104.90 o 
  -3   6  19       76.88      -37.86     59.18 o 
  -1   6  19        0.35      -54.86     54.86 o 
   1   6  19        5.20      -36.20     54.76 o 
   3   6  19       26.79      -37.69     54.77 o 
   5   6  19      128.08       86.60     55.78 o 
 -24   0  20     1604.41     1840.84    109.01 o 
 -22   0  20     3318.67     3206.57    117.24 o 
 -20   0  20    13320.18    13869.07    343.49 o 
 -18   0  20     3198.37     3286.78     94.61 o 
 -16   0  20     5779.88     6217.73    150.15 o 
 -14   0  20     5057.73     4998.05    113.12 o 
 -12   0  20    18577.25    18873.28    347.60 o 
 -10   0  20     8807.08     8630.37    183.06 o 
  -8   0  20     5093.61     4864.35    100.78 o 
  -6   0  20     2918.93     2858.97     67.87 o 
  -4   0  20     5053.52     4975.42    109.01 o 
  -2   0  20    19294.89    20792.29    349.66 o 
   0   0  20     2516.22     2673.85     55.53 o 
   2   0  20    19675.22    20378.87    324.98 o 
   4   0  20        0.47      -14.40     14.40 o 
   6   0  20     1717.12     1768.86     45.25 o 
   8   0  20      214.40      191.28     22.62 o 
  10   0  20     3474.99     3297.07     80.22 o 
  12   0  20      990.86      981.10     45.25 o 
  14   0  20     1751.05     1410.97     98.73 o 
  16   0  20      106.28      -16.45     51.42 o 
  18   0  20     3361.88     3539.77    187.17 o 
 -23   1  20      297.90      376.74     46.03 o 
 -21   1  20     1600.27     1520.70     99.76 o 
 -19   1  20      854.02      754.14     39.08 o 
 -17   1  20     2425.41     2449.45     82.27 o 
 -15   1  20      573.98      557.46     26.18 o 
 -13   1  20        5.13       -3.23     14.81 o 
 -11   1  20      802.52      813.13     26.46 o 
  -9   1  20     1700.51     1745.37     39.08 o 
  -7   1  20     1080.46     1006.53     30.85 o 
  -5   1  20     2175.70     2076.88     36.27 o 
  -3   1  20     1059.60     1146.21     38.05 o 
  -1   1  20       86.23       61.50     19.54 o 
   1   1  20      276.30      301.85     15.43 o 
   3   1  20     5277.70     5073.09    297.21 o 
   5   1  20     1382.45     1279.83    122.38 o 
   7   1  20     1738.49     1643.50     75.07 o 
   9   1  20      519.32      487.67     21.68 o 
  11   1  20     2188.95     2181.34     74.05 o 
  13   1  20      148.09      167.28     31.90 o 
  15   1  20     1149.02     1153.11     56.82 o 
  17   1  20     1786.37     1750.77     74.17 o 
  19   1  20       87.34       82.04     55.15 o 
 -22   2  20     1773.91     1622.68    102.84 o 
 -20   2  20      963.94      942.74     46.85 o 
 -18   2  20       60.78       21.66     22.73 o 
 -16   2  20      102.08       73.41     18.74 o 
 -14   2  20    17522.31    18219.01    273.24 o 
 -12   2  20    10619.74    10700.06    156.54 o 
 -10   2  20     6422.97     6302.47    127.52 o 
  -8   2  20     7167.60     7137.53    114.11 o 
  -6   2  20     2733.49     2745.47     93.58 o 
  -4   2  20     1470.70     1464.04     33.06 o 
  -2   2  20     1015.75     1004.31     35.99 o 
   0   2  20       93.51       96.26     18.51 o 
   2   2  20       68.96       51.42     16.00 o 
   4   2  20      251.88      250.17     22.62 o 
   6   2  20     7276.90     7425.26    256.07 o 
   8   2  20        4.27       28.80     23.27 o 
  10   2  20      736.88      688.18     36.27 o 
  12   2  20       63.20       42.23     24.60 o 
  14   2  20      419.43      365.31     38.55 o 
  16   2  20     2056.81     2054.84     70.15 o 
  18   2  20     1087.88      879.22     60.27 o 
 -21   3  20      146.66       11.45     53.85 o 
 -19   3  20        3.62       -8.93     39.08 o 
 -17   3  20      169.40      134.46     31.55 o 
 -15   3  20     2649.49     2466.38     62.26 o 
 -13   3  20     2018.01     1824.13    117.24 o 
 -11   3  20       39.43       40.29     24.68 o 
  -9   3  20       23.47        5.14     21.82 o 
  -7   3  20     1287.69     1185.63     89.47 o 
  -5   3  20      759.15      710.02     52.45 o 
  -3   3  20     1395.37     1311.50     39.03 o 
  -1   3  20     1509.28     1565.42     35.08 o 
   1   3  20     4083.58     4035.17     83.30 o 
   3   3  20        5.64       23.12     21.60 o 
   5   3  20     3287.53     2980.92    162.49 o 
   7   3  20       38.54       49.18     23.70 o 
   9   3  20      451.41      544.31     31.24 o 
  11   3  20     4119.59     4390.37    260.19 o 
  13   3  20     5465.61     5672.74    133.89 o 
  15   3  20     6677.15     6891.78    175.69 o 
  17   3  20        3.07      -13.79     41.88 o 
 -18   4  20      453.89      600.25     63.38 o 
 -16   4  20      128.34       59.73     52.45 o 
 -14   4  20     3914.26     3995.23    173.80 o 
 -12   4  20     1556.41     1558.12     50.65 o 
 -10   4  20     1113.37     1087.22     41.88 o 
  -8   4  20       27.87        8.39     51.42 o 
  -6   4  20      341.80      343.80     34.09 o 
  -4   4  20      395.18      322.99     34.97 o 
  -2   4  20     2732.17     2735.62     67.21 o 
   0   4  20      308.37      201.58     84.33 o 
   2   4  20      278.63      242.98     29.09 o 
   4   4  20     2025.73     1970.61    135.75 o 
   6   4  20     2071.66     1970.63     63.55 o 
   8   4  20      244.77      200.80     30.44 o 
  10   4  20        2.33       -0.34     37.02 o 
  12   4  20     1172.90     1390.36     63.25 o 
  14   4  20      114.91       53.99     42.98 o 
 -15   5  20       67.65       53.59     61.64 o 
 -13   5  20       94.72       42.75     50.14 o 
 -11   5  20       89.78       46.05     52.45 o 
  -9   5  20      166.01      158.35     40.11 o 
  -7   5  20      103.04       44.22     30.44 o 
  -5   5  20      890.59      801.67     80.22 o 
  -3   5  20       11.22       29.21     58.62 o 
  -1   5  20     6255.32     6605.16    160.11 o 
   1   5  20     1288.31     1541.41    102.84 o 
   3   5  20      320.99      337.08     54.30 o 
   5   5  20       31.16       39.21     43.75 o 
   7   5  20      667.31      673.99     62.49 o 
   9   5  20     2996.27     3179.12    100.35 o 
  -8   6  20     3122.74     3327.01    157.89 o 
  -6   6  20       12.28      -24.56     47.56 o 
  -4   6  20      857.30      793.96     67.47 o 
  -2   6  20     1340.83     1455.72    111.25 o 
   0   6  20     1765.84     1611.86    120.32 o 
   2   6  20       45.81       86.21    126.49 o 
 -22   1  21     4361.02     4264.75    281.78 o 
 -20   1  21      127.91      154.78     28.98 o 
 -18   1  21      889.69      795.18     36.36 o 
 -16   1  21      415.65      355.83     27.18 o 
 -14   1  21     2697.36     2684.71     55.83 o 
 -12   1  21      705.61      667.08     43.19 o 
 -10   1  21     1262.70     1244.83     31.75 o 
  -8   1  21    13093.75    13470.56    202.85 o 
  -6   1  21     2546.68     2576.07     48.43 o 
  -4   1  21     1838.61     1729.23     48.33 o 
  -2   1  21      289.16      305.67     15.22 o 
   0   1  21     6846.24     6963.16    162.49 o 
   2   1  21     2629.32     2674.48     56.56 o 
   4   1  21      368.21      372.71     56.56 o 
   6   1  21     1172.33     1069.76     92.56 o 
   8   1  21     3186.84     3168.92     55.83 o 
  10   1  21     1580.16     1521.06     56.56 o 
  12   1  21     4599.63     4536.10    100.78 o 
  14   1  21       55.60       48.34     33.94 o 
  16   1  21     2282.40     1920.08     94.40 o 
  18   1  21       56.21       -6.30     68.90 o 
 -21   2  21      123.26       76.10     41.91 o 
 -19   2  21     4192.91     4041.12    154.26 o 
 -17   2  21        7.57       -1.33     22.51 o 
 -15   2  21     1309.20     1302.90     38.95 o 
 -13   2  21      681.34      759.16     33.45 o 
 -11   2  21     2037.10     2052.67     79.19 o 
  -9   2  21     5068.59     5271.21    100.70 o 
  -7   2  21      141.99      110.41     21.82 o 
  -5   2  21     9556.37     9744.43    132.40 o 
  -3   2  21      170.15      161.81     15.22 o 
  -1   2  21     8946.32     8666.78    401.08 o 
   1   2  21       39.71       34.10     16.45 o 
   3   2  21      142.97      149.18     18.91 o 
   5   2  21      956.96      903.78     27.67 o 
   7   2  21     2934.07     3163.60    164.54 o 
   9   2  21      919.65      966.78     77.13 o 
  11   2  21      166.74      143.87     28.12 o 
  13   2  21     1273.87     1269.69    105.93 o 
  15   2  21     1508.50     1300.94     55.64 o 
  17   2  21      274.94      297.59     49.38 o 
 -20   3  21     1125.53     1088.07     74.13 o 
 -18   3  21       82.99       95.66     51.89 o 
 -16   3  21        2.98       22.62     45.25 o 
 -14   3  21     1078.73     1092.38     43.49 o 
 -12   3  21        7.57       -0.87     39.08 o 
 -10   3  21      112.82       72.63     23.13 o 
  -8   3  21      252.14      222.58     25.17 o 
  -6   3  21     5258.71     5301.47    467.92 o 
  -4   3  21        6.81       36.52     23.65 o 
  -2   3  21     1298.32     1175.47     34.91 o 
   0   3  21     1974.52     1879.57     56.56 o 
   2   3  21     5845.12     5684.87    225.22 o 
   4   3  21      158.03      154.53     27.77 o 
   6   3  21     1978.27     2069.11     54.18 o 
   8   3  21        4.49      -15.75     44.22 o 
  10   3  21     1259.97     1237.83     87.41 o 
  12   3  21      300.42      228.50     31.90 o 
  14   3  21     3085.42     3266.67     91.86 o 
  16   3  21      130.65      138.98     63.76 o 
 -17   4  21     8093.75     8677.70    255.45 o 
 -15   4  21     4375.56     4247.44    213.91 o 
 -13   4  21      485.23      421.28     37.48 o 
 -11   4  21     1879.25     1759.30     62.73 o 
  -9   4  21     9581.12     9777.83    418.56 o 
  -7   4  21     4888.87     4981.74    175.86 o 
  -5   4  21     2549.49     2642.25     74.05 o 
  -3   4  21     8315.16     8623.83    622.18 o 
  -1   4  21     1160.58     1173.71     44.95 o 
   1   4  21     2623.84     2735.51    218.02 o 
   3   4  21     1225.17     1260.37     53.58 o 
   5   4  21     5025.54     5503.70    123.05 o 
   7   4  21     1697.01     1705.57     53.83 o 
   9   4  21     2666.86     2804.97    134.72 o 
  11   4  21     2602.51     2703.54    115.18 o 
  13   4  21      557.09      475.51     57.32 o 
 -14   5  21      888.69      855.58     61.73 o 
 -12   5  21     2928.49     3182.63    169.69 o 
 -10   5  21      220.58      151.23     42.01 o 
  -8   5  21      814.59      788.95    111.07 o 
  -6   5  21      416.92      354.22     43.75 o 
  -4   5  21     2881.45     2885.19     90.64 o 
  -2   5  21      106.06      105.14     70.96 o 
   0   5  21     1677.03     1919.42    115.18 o 
   2   5  21      218.80      313.98     65.23 o 
   4   5  21     3224.88     3522.15    130.61 o 
   6   5  21      381.12      408.29     54.41 o 
   8   5  21     3347.36     3571.77    109.01 o 
  -5   6  21     7832.50     8257.10    471.01 o 
  -3   6  21     2460.26     2255.98    174.83 o 
  -1   6  21      501.74      473.03     75.36 o 
 -22   0  22    10111.74    10043.40    310.58 o 
 -20   0  22     1359.58     1098.34     61.70 o 
 -18   0  22     2259.49     2211.07     78.16 o 
 -16   0  22      327.01      250.93     37.02 o 
 -14   0  22      921.07      886.48     47.31 o 
 -12   0  22      374.93      298.24     41.14 o 
 -10   0  22     2441.37     2449.66     69.93 o 
  -8   0  22     7573.65     7425.08    172.77 o 
  -6   0  22     1143.00     1155.93     43.19 o 
  -4   0  22      693.74      662.29     26.74 o 
  -2   0  22    10493.49    11409.12    205.68 o 
   0   0  22    44491.68    47220.23    843.29 o 
   2   0  22    13004.44    13939.00    228.31 o 
   4   0  22    18332.55    19934.60    324.98 o 
   6   0  22      701.00      625.27     28.80 o 
   8   0  22    55448.16    54499.28   1114.79 o 
  10   0  22      989.11      876.20     47.31 o 
  12   0  22    24763.27    24875.05    752.79 o 
  14   0  22      127.70        4.11     59.65 o 
  16   0  22     3299.20     2928.90    195.40 o 
  18   0  22      851.39      693.14    113.12 o 
 -23   1  22     1204.66     1131.57     92.56 o 
 -21   1  22      238.52      196.38     46.28 o 
 -19   1  22       94.76      132.78     40.11 o 
 -17   1  22      196.09      262.14     30.85 o 
 -15   1  22      121.33      130.69     25.42 o 
 -13   1  22     1115.11     1082.94     35.76 o 
 -11   1  22     4391.94     4245.47    116.21 o 
  -9   1  22      152.61      129.81     19.75 o 
  -7   1  22     1794.54     1650.11     36.56 o 
  -5   1  22     1311.81     1250.42     31.60 o 
  -3   1  22     6465.40     6772.76    118.27 o 
  -1   1  22        7.47       28.80     13.69 o 
   1   1  22       36.54       54.75     29.82 o 
   3   1  22      488.06      507.14     21.24 o 
   5   1  22     4125.09     3988.51    201.57 o 
   7   1  22      631.04      612.46     25.70 o 
   9   1  22       17.19        1.77     19.31 o 
  11   1  22     2449.93     2375.69    125.47 o 
  13   1  22      486.73      443.98     49.36 o 
  15   1  22      671.50      631.59     57.96 o 
  17   1  22      620.36      525.22     61.25 o 
 -22   2  22      704.11      715.32     74.32 o 
 -20   2  22      590.91      581.98     46.03 o 
 -18   2  22      172.06      140.55     29.79 o 
 -16   2  22     1235.36     1148.56     48.34 o 
 -14   2  22     1895.43     1868.96     77.13 o 
 -12   2  22      394.75      360.14     26.88 o 
 -10   2  22       31.52       -0.27     23.65 o 
  -8   2  22      477.68      488.95     56.56 o 
  -6   2  22     8965.25     9141.18    306.46 o 
  -4   2  22     2542.55     2512.45     60.68 o 
  -2   2  22     5585.32     5259.43     83.42 o 
   0   2  22    15106.25    14258.23    582.08 o 
   2   2  22    23120.25    22434.98   1462.39 o 
   4   2  22     3078.69     2957.55    146.03 o 
   6   2  22      782.89      782.47     77.13 o 
   8   2  22     1097.99     1126.11    109.01 o 
  10   2  22     7680.56     7694.73    491.58 o 
  12   2  22     1594.67     1727.26     55.64 o 
  14   2  22     1098.45     1180.22     49.36 o 
  16   2  22     2560.73     2612.75    130.61 o 
 -19   3  22      618.58      444.74    129.58 o 
 -17   3  22       49.10       19.84     32.69 o 
 -15   3  22        1.20       28.37     31.11 o 
 -13   3  22      212.57      131.13     28.11 o 
 -11   3  22     1136.94     1022.19     39.19 o 
  -9   3  22     1094.68      911.73     37.81 o 
  -7   3  22        0.26      -24.60     24.60 o 
  -5   3  22      753.77      695.65    102.84 o 
  -3   3  22     2155.58     2085.54    127.52 o 
  -1   3  22      101.92      111.95     22.62 o 
   1   3  22     3655.64     3597.70     67.52 o 
   3   3  22     1011.65      850.67     31.90 o 
   5   3  22     1884.24     1761.49     62.73 o 
   7   3  22      708.32      737.88     36.36 o 
   9   3  22     3366.15     3295.59    148.09 o 
  11   3  22      398.33      461.11     37.07 o 
  13   3  22      203.50      206.57     39.18 o 
  15   3  22        0.44       27.84     40.03 o 
 -16   4  22     1180.11     1185.95    202.60 o 
 -14   4  22      227.62      208.16     37.07 o 
 -12   4  22       18.27       31.33     33.97 o 
 -10   4  22       17.98      -22.62     28.98 o 
  -8   4  22     1445.90     1234.15     50.03 o 
  -6   4  22     3328.66     3194.04    235.50 o 
  -4   4  22      110.84       69.81     30.88 o 
  -2   4  22      323.58      318.91     33.60 o 
   0   4  22      551.23      531.32    120.32 o 
   2   4  22     7731.59     7842.62    207.15 o 
   4   4  22       91.67       88.56     36.75 o 
   6   4  22      238.86      288.53     40.18 o 
   8   4  22      168.08      198.20     52.45 o 
  10   4  22     1368.11     1297.40     58.62 o 
  12   4  22       22.98       -2.23     85.36 o 
 -13   5  22      517.54      485.75     56.01 o 
 -11   5  22      861.98      855.85    126.49 o 
  -9   5  22      366.26      250.95     42.61 o 
  -7   5  22      428.89      462.12     46.34 o 
  -5   5  22     2717.51     2931.36     94.06 o 
  -3   5  22      169.96      145.40     38.63 o 
  -1   5  22     3721.01     4155.48    249.90 o 
   1   5  22      183.32      320.91    141.92 o 
   3   5  22       62.17       -8.47     48.43 o 
   5   5  22        7.60       24.06     60.24 o 
   7   5  22     4548.59     4611.69    479.24 o 
 -22   1  23     2444.14     2238.62     71.98 o 
 -20   1  23     2019.31     1906.76     84.33 o 
 -18   1  23     5664.60     5765.43    197.45 o 
 -16   1  23     2675.09     2551.99    105.93 o 
 -14   1  23     1216.42     1197.93     45.80 o 
 -12   1  23     7031.60     7146.61    127.47 o 
 -10   1  23      221.76      220.05     40.11 o 
  -8   1  23     1786.23     1772.92    102.84 o 
  -6   1  23     5695.77     5725.23     98.67 o 
  -4   1  23    32409.06    33822.07    472.87 o 
  -2   1  23     4590.47     4561.15     75.25 o 
   0   1  23     1087.08     1073.98     28.33 o 
   2   1  23       57.04       63.33     14.40 o 
   4   1  23      366.18      409.50     89.47 o 
   6   1  23     1171.17     1112.81     66.85 o 
   8   1  23     2146.49     2179.49    130.61 o 
  10   1  23      223.86      216.85     28.33 o 
  12   1  23     2001.88     1941.24    107.98 o 
  14   1  23     1002.32      935.27    147.06 o 
  16   1  23     3558.89     3394.03    302.35 o 
 -21   2  23      183.33       64.11     47.33 o 
 -19   2  23     4640.40     4734.90    143.32 o 
 -17   2  23       62.49       26.66     34.11 o 
 -15   2  23     1747.52     1710.20     53.81 o 
 -13   2  23      363.66      309.16     45.25 o 
 -11   2  23      902.51      904.69     37.48 o 
  -9   2  23     1403.61     1358.55     39.98 o 
  -7   2  23    13067.87    13494.71    345.54 o 
  -5   2  23       56.09       62.09     19.59 o 
  -3   2  23        8.89      -10.72     13.76 o 
  -1   2  23      439.28      439.53     40.11 o 
   1   2  23     1705.07     1608.83     69.93 o 
   3   2  23     3778.94     3592.60    318.81 o 
   5   2  23        8.10        0.32     18.24 o 
   7   2  23       74.15       99.23     26.64 o 
   9   2  23      793.46      832.94    123.41 o 
  11   2  23     1681.22     1735.48     76.10 o 
  13   2  23      123.64      116.21     36.36 o 
  15   2  23       28.68       41.50     37.07 o 
 -18   3  23       72.68       13.83     37.07 o 
 -16   3  23      570.85      552.84     74.05 o 
 -14   3  23      117.84       92.01     48.34 o 
 -12   3  23      145.11      126.54     27.52 o 
 -10   3  23      338.96      289.89     33.94 o 
  -8   3  23      576.19      591.21     36.01 o 
  -6   3  23     3245.26     3215.25    222.14 o 
  -4   3  23     3686.79     3584.28    232.42 o 
  -2   3  23     1275.07     1093.05    100.78 o 
   0   3  23      180.29      181.00     21.05 o 
   2   3  23     2733.21     3073.74     76.10 o 
   4   3  23        7.10      -18.51     24.72 o 
   6   3  23      645.28      592.71     49.36 o 
   8   3  23       39.73       23.65     27.63 o 
  10   3  23      400.76      433.64     64.79 o 
  12   3  23     3587.83     3731.48    126.49 o 
  14   3  23     3096.58     3200.81     94.88 o 
 -17   4  23     1520.27     1384.03     85.91 o 
 -15   4  23      558.58      508.49     74.05 o 
 -13   4  23     3196.11     3062.42    216.99 o 
 -11   4  23       72.80       91.51     36.05 o 
  -9   4  23     9047.62     9205.30    529.63 o 
  -7   4  23     1162.13     1125.71     46.54 o 
  -5   4  23       53.47       15.08     31.27 o 
  -3   4  23      220.77      197.97     33.87 o 
  -1   4  23     7667.65     7904.57    435.02 o 
   1   4  23       13.06       19.62     37.59 o 
   3   4  23      159.84      193.70     40.99 o 
   5   4  23      776.12      693.37     42.93 o 
   7   4  23     3984.54     4071.61    104.54 o 
   9   4  23     1328.39     1573.17     60.78 o 
  11   4  23      542.38      600.36     50.03 o 
 -12   5  23       24.91       81.38     61.70 o 
 -10   5  23     1697.02     1617.39    219.05 o 
  -8   5  23       43.05       19.62     53.48 o 
  -6   5  23      221.97      177.61     46.28 o 
  -4   5  23        1.07       29.04     74.05 o 
  -2   5  23     3273.89     3426.09    122.96 o 
   0   5  23     1497.98     1358.33     80.26 o 
   2   5  23      763.50      586.49     60.73 o 
   4   5  23     1646.74     1660.40     91.07 o 
   6   5  23      295.16      178.73     58.86 o 
 -22   0  24     4817.62     4724.49    201.57 o 
 -20   0  24      433.88      370.23     49.36 o 
 -18   0  24     2026.15     1772.97     82.27 o 
 -16   0  24     7566.35     7669.84    178.94 o 
 -14   0  24    24551.66    24669.37    565.62 o 
 -12   0  24      285.81      320.86     43.19 o 
 -10   0  24     1372.57     1474.73     69.93 o 
  -8   0  24      697.21      684.92     34.97 o 
  -6   0  24    19674.90    20329.50    479.24 o 
  -4   0  24      317.38      294.12     26.74 o 
  -2   0  24     3808.77     3899.71     88.44 o 
   0   0  24     9654.77    10543.21    189.23 o 
   2   0  24      981.53     1141.53     45.25 o 
   4   0  24       94.33       67.87     24.68 o 
   6   0  24     1095.85     1180.61     49.36 o 
   8   0  24     2568.43     2747.90     82.27 o 
  10   0  24     1780.98     1807.94     69.93 o 
  12   0  24      241.84      372.28     63.76 o 
  14   0  24     2556.32     2350.93    170.72 o 
  16   0  24     4140.70     4130.07    232.42 o 
 -21   1  24      222.92      170.28     38.52 o 
 -19   1  24      541.72      528.58     43.63 o 
 -17   1  24      271.50      220.32     37.02 o 
 -15   1  24       61.03       33.82     25.70 o 
 -13   1  24       19.74       16.50     32.70 o 
 -11   1  24      782.60      838.74     47.31 o 
  -9   1  24     2088.78     2073.58     54.41 o 
  -7   1  24      586.02      554.73     27.18 o 
  -5   1  24        6.74       -0.34     47.31 o 
  -3   1  24     3904.15     3981.44     86.39 o 
  -1   1  24     1721.69     1819.08     39.98 o 
   1   1  24      865.47      799.34     52.45 o 
   3   1  24     1336.77     1417.10     32.51 o 
   5   1  24     1117.33     1121.25     34.97 o 
   7   1  24     2777.92     2740.52    126.49 o 
   9   1  24     1350.88     1330.76    195.40 o 
  11   1  24     1322.12     1357.65     69.93 o 
  13   1  24      547.31      489.37     84.33 o 
  15   1  24      782.37      594.42     68.31 o 
 -20   2  24      883.86      639.00    145.01 o 
 -18   2  24     4948.08     5135.84    202.60 o 
 -16   2  24     5286.58     5262.82    148.09 o 
 -14   2  24     9349.41     9492.89    181.85 o 
 -12   2  24     6027.62     6045.26    137.81 o 
 -10   2  24      134.23      131.96     26.64 o 
  -8   2  24     6622.65     6725.15    172.77 o 
  -6   2  24       41.52       46.15     23.13 o 
  -4   2  24     4873.60     4971.19    101.81 o 
  -2   2  24       20.35       13.59     18.51 o 
   0   2  24     1191.62     1167.81     85.36 o 
   2   2  24     4431.98     4401.91    295.15 o 
   4   2  24      210.12      204.12     24.68 o 
   6   2  24      583.72      566.03     64.79 o 
   8   2  24     3401.23     3352.82    243.73 o 
  10   2  24     5500.13     5843.01    213.91 o 
  12   2  24      793.02      694.38     44.46 o 
  14   2  24     2703.37     2641.34     81.53 o 
 -19   3  24      287.41      302.34     59.80 o 
 -17   3  24      545.05      455.49     43.97 o 
 -15   3  24     1121.67     1088.07     52.95 o 
 -13   3  24      225.20      206.01     34.91 o 
 -11   3  24     4927.15     4746.62    315.72 o 
  -9   3  24      225.14      187.64     28.33 o 
  -7   3  24     1045.62     1015.64     54.51 o 
  -5   3  24      249.49      247.88     29.09 o 
  -3   3  24      927.51      919.02    109.01 o 
  -1   3  24     4499.55     4294.92    356.86 o 
   1   3  24     2157.18     2190.61     63.76 o 
   3   3  24     1414.41     1496.28    168.66 o 
   5   3  24      704.65      695.75     36.01 o 
   7   3  24        0.76       39.54     28.80 o 
   9   3  24     1153.02     1127.97     51.42 o 
  11   3  24      105.91       99.76     37.81 o 
  13   3  24     4595.44     4817.32    350.69 o 
 -16   4  24     1822.69     1812.64     84.85 o 
 -14   4  24      460.93      392.30     95.64 o 
 -12   4  24      233.57      114.44     38.03 o 
 -10   4  24     1634.44     1524.39    131.64 o 
  -8   4  24      479.78      480.54     63.76 o 
  -6   4  24      146.73      135.98     36.49 o 
  -4   4  24      218.38      248.47     66.85 o 
  -2   4  24      108.75       23.83     33.60 o 
   0   4  24      143.32      130.12     42.60 o 
   2   4  24     5183.83     5118.39    301.32 o 
   4   4  24      184.38      131.27     50.39 o 
   6   4  24       50.80       40.22     38.55 o 
   8   4  24      886.35      792.32     78.16 o 
  10   4  24     2756.11     2877.17     87.91 o 
  -9   5  24     3180.38     3281.24     91.53 o 
  -7   5  24      531.30      432.49     46.71 o 
  -5   5  24       51.78       -8.26     74.05 o 
  -3   5  24      155.41      117.24     42.33 o 
  -1   5  24     3251.73     3579.28    127.89 o 
   1   5  24     6990.26     7305.14    240.95 o 
   3   5  24     1698.49     2033.51    101.91 o 
   5   5  24     5932.12     6317.56    500.83 o 
 -20   1  25     8626.88     8786.84    229.67 o 
 -18   1  25     4036.29     4194.06    230.36 o 
 -16   1  25       51.53       26.15     39.49 o 
 -14   1  25     7824.60     7732.01    160.11 o 
 -12   1  25     1214.70     1176.67     55.30 o 
 -10   1  25     2476.86     2500.61     64.41 o 
  -8   1  25      403.89      424.24     30.54 o 
  -6   1  25     6661.99     6750.01    117.99 o 
  -4   1  25       27.62       29.60     17.48 o 
  -2   1  25     1322.61     1244.84     32.70 o 
   0   1  25     1591.11     1538.72     48.34 o 
   2   1  25       31.02       23.97     30.85 o 
   4   1  25     1373.01     1382.79     53.48 o 
   6   1  25     8543.96     8837.89    178.94 o 
   8   1  25     5706.82     5937.25    173.80 o 
  10   1  25     4937.26     5122.68    335.26 o 
  12   1  25     3313.27     3470.43    332.17 o 
  14   1  25      139.04      117.02     78.16 o 
 -19   2  25     2812.32     2790.70    219.05 o 
 -17   2  25      595.47      535.31     56.24 o 
 -15   2  25     2773.12     2975.63     90.44 o 
 -13   2  25        6.49       14.69     25.42 o 
 -11   2  25     2350.90     2332.27     58.78 o 
  -9   2  25     1582.72     1602.64     47.73 o 
  -7   2  25      259.49      258.74     39.08 o 
  -5   2  25     1062.40     1030.99     38.41 o 
  -3   2  25       76.07       66.02     22.62 o 
  -1   2  25      528.91      582.54     24.72 o 
   1   2  25       26.15       51.71     20.21 o 
   3   2  25     4327.70     4296.39    383.60 o 
   5   2  25     3546.74     3759.90    311.61 o 
   7   2  25      365.14      298.52     28.98 o 
   9   2  25      647.65      728.04     81.24 o 
  11   2  25      173.33      156.72     36.89 o 
  13   2  25     1203.45     1150.07     64.67 o 
 -18   3  25      129.51       82.61     44.34 o 
 -16   3  25     2954.94     2972.02     84.33 o 
 -14   3  25       70.86       83.34     70.96 o 
 -12   3  25     7806.80     7945.59    251.96 o 
 -10   3  25      455.20      427.91     35.61 o 
  -8   3  25      486.40      500.59     62.73 o 
  -6   3  25      289.22      263.50     37.02 o 
  -4   3  25      645.28      682.15     35.46 o 
  -2   3  25      350.55      276.10     33.94 o 
   0   3  25     1745.29     1552.24     54.60 o 
   2   3  25      720.92      706.65     32.51 o 
   4   3  25      345.80      282.85     50.39 o 
   6   3  25      279.45      263.05     31.04 o 
   8   3  25      195.31      191.01     33.36 o 
  10   3  25     5681.02     6065.37    183.06 o 
  12   3  25        1.53       37.42     40.52 o 
 -15   4  25       79.06      187.30     45.25 o 
 -13   4  25       60.87       58.96     40.52 o 
 -11   4  25        0.80       29.27     37.73 o 
  -9   4  25      628.71      561.67     51.42 o 
  -7   4  25     1515.16     1483.07    129.58 o 
  -5   4  25       97.20      110.03     34.37 o 
  -3   4  25     2920.66     2956.65    103.21 o 
  -1   4  25      120.23      199.10     38.89 o 
   1   4  25     4197.17     4463.44    236.53 o 
   3   4  25     3529.09     3294.53    275.61 o 
   5   4  25     1594.70     1499.74     73.05 o 
   7   4  25     4157.99     4217.11    110.67 o 
   9   4  25       17.66       27.12     42.89 o 
  -8   5  25      875.96      900.48    131.64 o 
  -6   5  25     1112.70     1016.25     58.68 o 
  -4   5  25     1777.13     1748.89     84.78 o 
  -2   5  25      359.12      289.54     63.73 o 
   0   5  25       42.93      -88.44     88.44 o 
   2   5  25      335.28      278.92     65.00 o 
 -20   0  26      910.56      880.31     74.05 o 
 -18   0  26     2836.02     2817.83    127.52 o 
 -16   0  26      213.87      109.01     45.25 o 
 -14   0  26     2324.17     2176.10     96.67 o 
 -12   0  26     1337.20     1205.29     63.76 o 
 -10   0  26     3952.39     4119.79    154.26 o 
  -8   0  26      247.59      230.36     32.91 o 
  -6   0  26      151.37       86.39     24.68 o 
  -4   0  26       39.24       61.70     28.80 o 
  -2   0  26     1732.19     1966.31     61.70 o 
   0   0  26       28.24       14.40     26.74 o 
   2   0  26      493.06      617.04     39.08 o 
   4   0  26    16762.11    17262.80    353.77 o 
   6   0  26      331.85      294.12     37.02 o 
   8   0  26       80.22       55.53     32.91 o 
  10   0  26       17.49      -39.08     39.08 o 
  12   0  26      277.93      359.94     65.82 o 
  14   0  26      966.94      888.54    102.84 o 
 -19   1  26      253.96      238.38     71.99 o 
 -17   1  26     3099.10     3096.35    115.18 o 
 -15   1  26        2.13        6.17     37.65 o 
 -13   1  26      180.82      217.61     37.02 o 
 -11   1  26     1225.16     1241.74     49.78 o 
  -9   1  26      357.08      324.42     31.04 o 
  -7   1  26      137.70      148.64     83.30 o 
  -5   1  26      212.65      230.64     30.85 o 
  -3   1  26     4340.32     4474.95     76.99 o 
  -1   1  26      462.54      559.57     23.27 o 
   1   1  26     5352.48     5314.79     89.22 o 
   3   1  26        1.91       -1.22     18.64 o 
   5   1  26      410.55      487.94     28.11 o 
   7   1  26        2.65       -8.74     37.02 o 
   9   1  26      629.34      579.87     46.28 o 
  11   1  26       77.57       48.99     49.36 o 
  13   1  26      227.43      163.37     59.24 o 
 -18   2  26       24.96       38.40     48.58 o 
 -16   2  26        0.46       13.91     39.82 o 
 -14   2  26     4325.05     4365.17    111.81 o 
 -12   2  26     4060.75     4249.19    236.53 o 
 -10   2  26       18.15       13.37     29.09 o 
  -8   2  26     1178.95     1079.38     63.76 o 
  -6   2  26      211.34      230.44     39.08 o 
  -4   2  26        3.24      -16.71     44.22 o 
  -2   2  26      248.29      230.67     27.77 o 
   0   2  26      244.22      216.97     26.74 o 
   2   2  26     5190.04     5204.07    331.15 o 
   4   2  26      175.79      169.06     25.71 o 
   6   2  26     2892.97     2851.22    147.06 o 
   8   2  26      427.84      423.04     52.45 o 
  10   2  26       58.28       76.10     34.91 o 
  12   2  26      287.52      244.48     43.75 o 
 -17   3  26      279.47      196.64     71.99 o 
 -15   3  26     6995.30     7226.41    242.70 o 
 -13   3  26     3947.48     4092.12    213.91 o 
 -11   3  26     1836.81     1984.59    128.55 o 
  -9   3  26     6411.69     6487.45    233.45 o 
  -7   3  26     2003.12     1992.89    118.27 o 
  -5   3  26     2534.35     2757.80    170.72 o 
  -3   3  26     4393.65     4604.07    272.53 o 
  -1   3  26     1340.44     1446.21    100.78 o 
   1   3  26     4197.30     3989.49    104.91 o 
   3   3  26        0.83      -26.06     26.06 o 
   5   3  26       94.46       78.25     40.11 o 
   7   3  26      258.91      260.60     46.28 o 
   9   3  26     1857.38     1880.77     68.31 o 
  11   3  26       51.54      105.07     79.19 o 
 -12   4  26     2019.10     1876.95    303.38 o 
 -10   4  26      362.55      349.66     47.12 o 
  -8   4  26      735.30      614.69    111.07 o 
  -6   4  26        0.27      -31.08     36.11 o 
  -4   4  26       47.56       52.14     38.31 o 
  -2   4  26     1591.69     1491.13    182.03 o 
   0   4  26       20.65       11.82     51.60 o 
   2   4  26      124.93       79.13     50.86 o 
   4   4  26      992.07      874.43     65.35 o 
   6   4  26     3986.50     4223.03    319.83 o 
  -3   5  26     2914.75     3117.51    304.41 o 
 -18   1  27       15.94      -23.55     43.35 o 
 -16   1  27     2393.98     2291.37     91.53 o 
 -14   1  27      173.86      121.22     41.74 o 
 -12   1  27        5.31      -13.46     35.99 o 
 -10   1  27     4128.34     4296.68    102.34 o 
  -8   1  27    11606.46    11709.44    386.68 o 
  -6   1  27     9593.10     9997.82    168.54 o 
  -4   1  27     2846.24     2952.97     60.03 o 
  -2   1  27        8.19       18.05     19.59 o 
   0   1  27     5802.10     6075.29    185.11 o 
   2   1  27    17282.46    18621.00    469.98 o 
   4   1  27     1031.38     1092.97     38.05 o 
   6   1  27     3753.87     4118.32     85.80 o 
   8   1  27     2894.93     3044.94    201.57 o 
  10   1  27       63.86       50.81     93.58 o 
  12   1  27      545.86      452.23     58.78 o 
 -17   2  27      491.50      588.18     92.56 o 
 -15   2  27       63.40       59.09     37.06 o 
 -13   2  27      492.49      466.15     40.41 o 
 -11   2  27      390.71      326.43     46.28 o 
  -9   2  27     1185.46     1257.54     48.58 o 
  -7   2  27      165.58      189.64     29.58 o 
  -5   2  27     1155.80     1039.58     41.50 o 
  -3   2  27     2263.54     2267.96     63.25 o 
  -1   2  27      959.90      883.13     56.56 o 
   1   2  27      176.79      185.67     25.42 o 
   3   2  27       52.65      -15.49     33.94 o 
   5   2  27     2611.19     2849.43    228.31 o 
   7   2  27       23.36       35.14     33.60 o 
   9   2  27     2763.60     2805.53    167.63 o 
  11   2  27     2393.97     2451.13    247.85 o 
 -16   3  27        0.02       15.30     46.47 o 
 -14   3  27      563.22      557.57     54.52 o 
 -12   3  27     1163.45     1381.28     57.43 o 
 -10   3  27     2336.03     2498.28    206.71 o 
  -8   3  27     8084.61     7989.19    171.62 o 
  -6   3  27     1118.18     1134.44    113.12 o 
  -4   3  27     5747.74     5773.92    210.82 o 
  -2   3  27     2947.06     2894.01     78.06 o 
   0   3  27     2990.37     3262.04    194.37 o 
   2   3  27      516.51      523.12     77.13 o 
   4   3  27     2049.54     2160.25     98.73 o 
   6   3  27       27.49       24.42     34.81 o 
   8   3  27       76.90       38.30     38.36 o 
  10   3  27     1641.42     1599.29     76.41 o 
 -11   4  27      509.24      404.88     50.16 o 
  -9   4  27      585.40      443.60     46.27 o 
  -7   4  27      743.75      725.96     49.08 o 
  -5   4  27      220.68      188.34     91.53 o 
  -3   4  27      256.11      263.09    150.15 o 
  -1   4  27     1501.68     1671.45     75.65 o 
   1   4  27        0.60      -30.68     49.45 o 
   3   4  27       12.80       58.00     56.56 o 
   5   4  27       48.92       61.49     52.87 o 
 -18   0  28       75.67       16.45     80.22 o 
 -16   0  28     2524.36     2511.36    133.69 o 
 -14   0  28    18875.56    19665.15    795.99 o 
 -12   0  28     2759.93     3015.28    135.75 o 
 -10   0  28     7384.02     7470.33    261.21 o 
  -8   0  28      242.18      201.57     43.19 o 
  -6   0  28    10290.19    11316.57    281.78 o 
  -4   0  28      335.67      320.86     32.91 o 
  -2   0  28     5878.03     6341.14    137.81 o 
   0   0  28        9.03        0.00     30.85 o 
   2   0  28      268.60      285.90     30.85 o 
   4   0  28        0.37       16.45     32.91 o 
   6   0  28     2690.18     2593.64     88.44 o 
   8   0  28      204.28      218.02     53.48 o 
  10   0  28      144.30      111.07     61.70 o 
  12   0  28      576.11      715.77    131.64 o 
 -17   1  28      369.14      349.31     56.82 o 
 -15   1  28      728.44      647.72     50.16 o 
 -13   1  28     2306.10     2028.79     81.04 o 
 -11   1  28        4.12      -36.36     36.36 o 
  -9   1  28      122.28      126.36     58.62 o 
  -7   1  28     2078.85     2130.25     62.65 o 
  -5   1  28     1585.26     1660.39     47.42 o 
  -3   1  28       57.87       49.36     20.36 o 
  -1   1  28     1147.57     1136.36     38.52 o 
   1   1  28       59.59       62.08     23.70 o 
   3   1  28      926.64      845.63     79.19 o 
   5   1  28      140.28      135.97     47.31 o 
   7   1  28     2711.25     2938.24     86.68 o 
   9   1  28      648.69      628.72     59.65 o 
  11   1  28      376.06      296.70     67.87 o 
 -16   2  28     1650.97     1548.13     92.56 o 
 -14   2  28     1008.18     1034.04     58.58 o 
 -12   2  28     8302.39     8652.15    235.50 o 
 -10   2  28     1513.15     1645.38    100.78 o 
  -8   2  28      219.40      211.38     35.39 o 
  -6   2  28     1548.33     1492.13    121.35 o 
  -4   2  28     2283.73     2302.41     63.73 o 
  -2   2  28      315.47      276.93     31.75 o 
   0   2  28     1318.08     1325.21     56.56 o 
   2   2  28      700.51      615.71     32.51 o 
   4   2  28      138.52      100.37     27.38 o 
   6   2  28     1858.56     2026.15    116.21 o 
   8   2  28     1643.99     1538.24     67.62 o 
  10   2  28      154.32       95.28     44.81 o 
 -15   3  28      142.38      136.78     87.41 o 
 -13   3  28      923.04      725.87     51.42 o 
 -11   3  28      383.20      323.33     41.50 o 
  -9   3  28      666.62      644.23     81.24 o 
  -7   3  28       37.22       83.10     37.02 o 
  -5   3  28      351.43      261.08     39.08 o 
  -3   3  28     1038.18     1030.58     53.37 o 
  -1   3  28     1374.48     1438.99    172.77 o 
   1   3  28     2089.62     1907.07    154.26 o 
   3   3  28      465.08      371.60    161.46 o 
   5   3  28      647.56      562.91     60.68 o 
   7   3  28       98.04      148.25     40.72 o 
 -10   4  28      559.31      505.53     49.91 o 
  -8   4  28       54.89       18.22     39.49 o 
  -6   4  28      252.42      194.45     45.66 o 
  -4   4  28     1578.88     1729.84     93.58 o 
  -2   4  28     2373.15     2309.80    123.41 o 
   0   4  28       62.32      171.33     68.31 o 
   2   4  28      794.12      855.88     74.00 o 
   4   4  28      320.27      280.68     72.15 o 
 -16   1  29       38.97       56.67     71.99 o 
 -14   1  29      422.79      345.25     60.68 o 
 -12   1  29       59.45      123.38     47.12 o 
 -10   1  29      262.85      229.38     55.04 o 
  -8   1  29     3533.39     3800.01     92.94 o 
  -6   1  29     3389.82     3694.26     87.41 o 
  -4   1  29     3049.86     3322.97     79.93 o 
  -2   1  29        5.75        7.43     40.11 o 
   0   1  29      523.55      502.00     29.82 o 
   2   1  29     1180.12     1272.00     40.97 o 
   4   1  29      702.20      703.45     37.73 o 
   6   1  29      850.17      826.20     42.10 o 
   8   1  29     1285.07     1226.75     62.67 o 
  10   1  29      579.95      454.89     49.78 o 
 -15   2  29      266.91      231.66     68.90 o 
 -13   2  29      278.98      305.39     48.59 o 
 -11   2  29       12.48       23.81     37.73 o 
  -9   2  29     5843.22     6183.32    148.94 o 
  -7   2  29     1176.70     1175.73     49.41 o 
  -5   2  29     3052.90     3232.76     81.04 o 
  -3   2  29     1142.99     1220.47     45.93 o 
  -1   2  29       58.63       23.21     28.03 o 
   1   2  29       90.15       31.19     33.94 o 
   3   2  29     1049.90     1104.94     44.97 o 
   5   2  29     2281.94     2336.98    139.86 o 
   7   2  29      320.71      323.64    141.92 o 
   9   2  29       28.56        8.79     43.19 o 
 -12   3  29     1396.86     1387.51     77.13 o 
 -10   3  29      436.69      281.53     41.88 o 
  -8   3  29      159.29      137.88     39.19 o 
  -6   3  29      110.86      111.98     32.12 o 
  -4   3  29     3959.22     3811.66    110.06 o 
  -2   3  29       30.24       95.14     41.71 o 
   0   3  29      220.41      161.34     38.89 o 
   2   3  29        3.03      -23.19     42.86 o 
   4   3  29     1550.02     1656.79     88.27 o 
   6   3  29      346.11      336.48     48.32 o 
  -7   4  29     8207.88     8709.08    569.74 o 
  -5   4  29     6211.21     6333.46    303.38 o 
  -3   4  29      517.56      519.94     57.15 o 
  -1   4  29      466.59      355.12     76.10 o 
 -16   0  30      538.61      347.60     88.44 o 
 -14   0  30      494.66      543.00     80.22 o 
 -12   0  30     6585.74     6773.07    308.52 o 
 -10   0  30      732.27      738.39     88.44 o 
  -8   0  30        1.84       43.19     53.48 o 
  -6   0  30     3462.34     3712.54    141.92 o 
  -4   0  30     4058.23     3969.64    127.52 o 
  -2   0  30      482.16      633.50     47.31 o 
   0   0  30    17210.12    18363.20    425.76 o 
   2   0  30    12146.68    13422.74    362.00 o 
   4   0  30      139.71      185.11     43.19 o 
   6   0  30     2571.14     2367.39     90.50 o 
   8   0  30    13234.07    13681.90    505.98 o 
  10   0  30    14526.28    17552.81    826.84 o 
 -15   1  30      310.41      326.00     62.73 o 
 -13   1  30      170.09      207.92     49.38 o 
 -11   1  30      856.52      717.25     61.17 o 
  -9   1  30     3537.92     3668.15    118.09 o 
  -7   1  30     1002.12      974.03    109.01 o 
  -5   1  30     3011.39     3313.60     99.76 o 
  -3   1  30      159.63       81.04     30.80 o 
  -1   1  30        4.58      -29.79     29.79 o 
   1   1  30      260.31      297.95     29.79 o 
   3   1  30       12.46       23.71     26.06 o 
   5   1  30      134.36      129.94     30.44 o 
   7   1  30       13.04      -31.35     41.50 o 
   9   1  30       26.29       72.47     53.48 o 
 -14   2  30      555.37      530.17     51.25 o 
 -12   2  30     1073.89      981.85    119.29 o 
 -10   2  30        7.45       -3.32     35.61 o 
  -8   2  30       22.35       82.07     28.65 o 
  -6   2  30       21.82       41.79     47.31 o 
  -4   2  30      127.26      161.13     37.56 o 
  -2   2  30     5593.20     6112.91    236.53 o 
   0   2  30     6305.73     6921.72    259.16 o 
   2   2  30     3955.69     4275.98    212.88 o 
   4   2  30     4031.97     4612.37    258.13 o 
   6   2  30      120.99       62.33     46.28 o 
   8   2  30     2641.69     2561.02    195.40 o 
 -11   3  30      868.88      881.06    118.27 o 
  -9   3  30      345.40      313.63     53.48 o 
  -7   3  30      254.58      248.22     67.87 o 
  -5   3  30      225.32      232.92     67.87 o 
  -3   3  30      236.04      120.18     39.49 o 
  -1   3  30        0.22      -31.01     38.81 o 
   1   3  30        1.39       35.05     53.48 o 
   3   3  30      758.05      740.48     96.67 o 
 -14   1  31      522.09      529.50     65.01 o 
 -12   1  31      285.65      293.26     53.28 o 
 -10   1  31       44.62       56.34     49.36 o 
  -8   1  31      215.70      145.46     44.22 o 
  -6   1  31      718.09      701.99     42.93 o 
  -4   1  31     6070.13     6400.36    153.17 o 
  -2   1  31     2945.77     3259.99     94.23 o 
   0   1  31      398.44      384.63     42.16 o 
   2   1  31       22.44       39.69     26.88 o 
   4   1  31       22.39       14.87     31.90 o 
   6   1  31      575.41      551.74     55.34 o 
   8   1  31      194.04      244.62     56.67 o 
 -13   2  31       88.51       85.70     52.12 o 
 -11   2  31     1388.70     1294.21     85.36 o 
  -9   2  31       30.72       -3.31     41.14 o 
  -7   2  31      161.42      174.00     38.55 o 
  -5   2  31      183.33      207.42     41.14 o 
  -3   2  31        9.54       31.04     86.39 o 
  -1   2  31     1476.94     1427.66     73.02 o 
   1   2  31     1046.23      952.36    102.84 o 
   3   2  31      249.70      137.97     40.71 o 
   5   2  31     1074.43     1117.10     68.16 o 
  -8   3  31       67.01       25.86     44.20 o 
  -6   3  31     1131.56     1064.77     61.28 o 
  -4   3  31     2858.44     3027.67    101.72 o 
  -2   3  31       35.74      -31.32     36.90 o 
   0   3  31        4.67       55.70     39.41 o 
   2   3  31      708.35      749.82     93.58 o 
 -14   0  32     3831.25     3644.67    199.51 o 
 -12   0  32     3038.93     3132.52    178.94 o 
 -10   0  32       41.88      127.52     82.27 o 
  -8   0  32        6.94      -43.19     71.99 o 
  -6   0  32     2628.88     2809.60    154.26 o 
  -4   0  32     6777.77     7589.63    255.04 o 
  -2   0  32        1.33        0.00     39.08 o 
   0   0  32     2965.82     3282.67    111.07 o 
   2   0  32     1908.77     2087.66     84.33 o 
   4   0  32     2063.09     2118.51     90.50 o 
   6   0  32      106.35       96.67     45.25 o 
 -13   1  32        0.02       39.37     56.56 o 
 -11   1  32     2251.99     2212.20    106.95 o 
  -9   1  32        0.36        0.60     45.02 o 
  -7   1  32       60.84       36.63     38.52 o 
  -5   1  32      335.73      263.21     36.27 o 
  -3   1  32      123.55       43.15     43.19 o 
  -1   1  32     3668.09     4092.36    104.83 o 
   1   1  32      330.84      285.59     35.61 o 
   3   1  32     3290.40     3196.17     91.07 o 
   5   1  32       95.45       40.49     38.95 o 
 -10   2  32     1200.85     1102.93    106.95 o 
  -8   2  32     1606.20     1546.34     70.53 o 
  -6   2  32     3143.93     3168.31    114.87 o 
  -4   2  32       86.06      166.17     44.81 o 
  -2   2  32       84.03      124.65     34.23 o 
   0   2  32        0.62      -36.49     36.49 o 
   2   2  32     1018.90      945.51     50.40 o 
 -10   1  33       69.54       68.71     51.62 o 
  -8   1  33       97.05       11.52     54.41 o 
  -6   1  33      949.29      933.72     60.24 o 
  -4   1  33     3857.38     4000.24    203.62 o 
  -2   1  33        1.01       42.70     35.58 o 
   0   1  33       35.36       20.27     39.03 o 
   2   1  33      397.78      407.70     41.43 o 
  -7   2  33       14.72       73.80    118.27 o 
  -5   2  33      460.76      456.37     55.83 o 
  -3   2  33        6.66       -3.46     74.05 o 
  -1   2  33        0.11      -37.11     50.03 o 
  -8   0  34      562.25      429.87     90.50 o 
  -6   0  34     4173.98     4609.31    205.68 o 
  -4   0  34      137.33      226.25     65.82 o 
  -2   0  34       64.92      119.29     57.59 o 
   0   0  34       66.89       65.82     51.42 o 
  -7   1  34     1998.52     2276.78    101.91 o 
  -5   1  34        3.71        0.52     45.80 o 
  -3   1  34     1148.30     1162.42     57.74 o 
  -1   1  34      250.85      345.79     49.36 o 
                                                 
